# Supplementary material for: A calculation method for optical properties of yolk shell based on deep learning
Source: PLoS One. 2024 May 2;19(5):e0302262. doi: 10.1371/journal.pone.0302262 (PMC11065203; doi:10.1371/journal.pone.0302262)
Supplement: S1 File — (XLSX) [file pone.0302262.s001.xlsx]

## Sheet: Training dataset1
			0.212303
5	5	5	0.58853	1.4108	1.4283	1.4556	1.4683	1.4689	1.4752	1.4612	1.4587	1.453	1.4555	1.4405	1.4107	1.363	1.3094	1.2625	1.2243	1.1783	1.1411	1.1175	1.0897	1.0695	1.0695	1.0641	1.0428	1.0143	0.98791	0.97119	0.96212	0.95628	0.94955	0.94016	0.92348	0.90667	0.89173	0.87991	0.86895	0.85576	0.84408	0.83472	0.83214	0.83089	0.83075	0.8255	0.82043	0.82044	0.82709
9	3	3	0.110269	1.3298	1.3393	1.3507	1.3476	1.3329	1.3247	1.2976	1.2809	1.2603	1.2459	1.219	1.185	1.1419	1.098	1.0606	1.0296	0.99398	0.96447	0.94407	0.92121	0.90346	0.899	0.89122	0.8735	0.85142	0.83063	0.81605	0.8064	0.7988	0.79074	0.78116	0.76735	0.75368	0.74127	0.73082	0.721	0.70997	0.69994	0.69139	0.68699	0.68348	0.68083	0.67548	0.67051	0.66883	0.67149
6	8	4	0.473726	1.6664	1.6854	1.7254	1.7545	1.7752	1.7965	1.8079	1.8273	1.8506	1.8831	1.9071	1.9127	1.8985	1.8667	1.8275	1.7897	1.7447	1.7053	1.6761	1.6437	1.6165	1.6041	1.5857	1.5537	1.5155	1.4814	1.4614	1.4525	1.4493	1.4458	1.4387	1.4206	1.4007	1.3817	1.3654	1.349	1.3291	1.3099	1.2924	1.2814	1.2706	1.2597	1.2401	1.2199	1.2056	1.1967
10	6	10	0.747557	1.9272	1.9602	2.0041	2.0357	2.0558	2.0788	2.0826	2.0944	2.1013	2.114	2.1072	2.0827	2.0361	1.9798	1.9279	1.8833	1.8274	1.7802	1.7482	1.71	1.6809	1.6775	1.6675	1.6367	1.5962	1.5575	1.5312	1.5145	1.5017	1.4877	1.4701	1.443	1.4159	1.3915	1.3716	1.353	1.3316	1.3125	1.297	1.2913	1.2879	1.2867	1.2791	1.2723	1.273	1.2839
5	6	7	0.577531	0.19202	0.59567	4.0438	0.93773	0.49437	0.47468	0.59306	0.76611	0.89042	0.89496	0.77773	0.59952	0.53374	0.54327	0.495	0.41649	0.35219	0.2953	0.24515	0.19689	0.15323	0.11574	0.084211	0.059291	0.041351	0.028579	0.019747	0.014747	0.012086	0.010579	0.0098613	0.0093752	0.0089964	0.0087008	0.0087014	0.0087011	0.0086258	0.0086227	0.0086694	0.0087292	0.0087967	0.0088919	0.0089422	0.0090023	0.0091287	0.0092911
6	5	8	0.455651	1.6708	1.6933	1.7239	1.7372	1.7355	1.7404	1.7197	1.7112	1.6963	1.6887	1.6593	1.6144	1.5504	1.4829	1.4265	1.381	1.3265	1.2824	1.2543	1.2211	1.1971	1.1976	1.1922	1.1684	1.1363	1.1059	1.0851	1.0722	1.0621	1.0509	1.0371	1.0161	0.99561	0.97758	0.96331	0.95036	0.93533	0.92233	0.91229	0.91015	0.90997	0.91162	0.90871	0.90646	0.91001	0.92167
9	2	2	0.696882	1.6836	1.7033	1.7242	1.7258	1.7105	1.7029	1.6666	1.6427	1.6094	1.582	1.5329	1.4735	1.4006	1.3302	1.2743	1.2301	1.1785	1.1367	1.1096	1.0781	1.0552	1.0547	1.0495	1.0284	1.0002	0.9729	0.95267	0.93805	0.92536	0.91161	0.89608	0.87594	0.85672	0.83992	0.82643	0.81436	0.80101	0.78966	0.78099	0.77887	0.77875	0.78058	0.77987	0.78012	0.78503	0.79704
10	10	6	0.179115	2.0038	2.029	2.074	2.1099	2.1386	2.1673	2.1881	2.2153	2.246	2.2844	2.316	2.3317	2.3299	2.311	2.2824	2.2528	2.2151	2.1805	2.1536	2.1228	2.0959	2.0822	2.0623	2.0286	1.9878	1.9507	1.9285	1.9182	1.9142	1.9097	1.9012	1.88	1.8566	1.8339	1.8139	1.7938	1.7695	1.7459	1.7241	1.7099	1.6961	1.6822	1.6582	1.6336	1.6161	1.6058
5	8	8	0.131739	1.8132	1.8424	1.8865	1.9157	1.9317	1.9519	1.9502	1.9594	1.9645	1.9779	1.9693	1.9396	1.8846	1.8193	1.7607	1.7117	1.6515	1.602	1.5701	1.5321	1.5042	1.504	1.4966	1.4672	1.4279	1.3909	1.367	1.3534	1.3441	1.3333	1.3189	1.2944	1.2699	1.2481	1.2308	1.2149	1.1959	1.1793	1.1661	1.1629	1.1618	1.1627	1.1567	1.1511	1.153	1.165
10	5	2	0.300269	1.4963	1.5058	1.5218	1.5237	1.5147	1.5099	1.4894	1.4776	1.4638	1.4558	1.4383	1.4134	1.3804	1.3439	1.3089	1.2773	1.2427	1.2123	1.1882	1.1629	1.141	1.1276	1.1118	1.0892	1.0638	1.0403	1.0235	1.0119	1.0028	0.99353	0.98291	0.96804	0.95292	0.93846	0.92541	0.9126	0.89866	0.88524	0.87275	0.86328	0.85426	0.84569	0.83432	0.82323	0.81515	0.81053
6	4	9	0.0511937	1.652	1.6729	1.6986	1.706	1.6974	1.6962	1.6677	1.6518	1.6279	1.6109	1.5716	1.5191	1.4499	1.3804	1.3241	1.2794	1.2264	1.1837	1.1566	1.1247	1.1017	1.1026	1.0982	1.0762	1.0465	1.0179	0.99786	0.98442	0.97337	0.96119	0.94678	0.92646	0.90685	0.88973	0.87617	0.86402	0.85017	0.83837	0.82943	0.82781	0.82821	0.8305	0.82929	0.82885	0.83368	0.84627
10	6	6	0.581192	1.8278	1.8521	1.8895	1.9127	1.924	1.9387	1.9352	1.9412	1.9451	1.9568	1.953	1.9329	1.8937	1.844	1.7958	1.7533	1.7022	1.6587	1.6281	1.5931	1.5653	1.5578	1.5442	1.5142	1.4766	1.4417	1.4189	1.4057	1.3968	1.3872	1.3744	1.3524	1.3297	1.3089	1.2915	1.2748	1.2553	1.2374	1.2219	1.2142	1.2077	1.2024	1.1905	1.1788	1.1732	1.1752
4	4	6	0.478818	1.2959	1.3107	1.3294	1.3325	1.3224	1.32	1.2945	1.2811	1.2619	1.2497	1.219	1.1776	1.1223	1.0667	1.0222	0.98758	0.94602	0.91312	0.8931	0.86909	0.85243	0.85511	0.85323	0.83677	0.81386	0.79203	0.77737	0.76837	0.76148	0.7536	0.74379	0.72877	0.71417	0.70148	0.69164	0.68283	0.67246	0.66367	0.65712	0.65653	0.65746	0.65978	0.65881	0.65828	0.66209	0.6721
7	4	8	0.558069	1.6529	1.6736	1.6999	1.7087	1.7021	1.7025	1.6771	1.6638	1.6437	1.6306	1.5964	1.5486	1.4839	1.4173	1.3623	1.3182	1.2657	1.2231	1.1958	1.1638	1.1406	1.1405	1.1351	1.1124	1.082	1.053	1.0329	1.0198	1.0093	0.99781	0.98394	0.96372	0.94404	0.92675	0.91298	0.9005	0.88616	0.87379	0.86423	0.86196	0.86159	0.863	0.86046	0.85858	0.86205	0.87313
10	5	9	0.726867	1.8787	1.9085	1.9479	1.9725	1.9836	1.9988	1.9917	1.9939	1.9901	1.9925	1.9745	1.9396	1.8842	1.8215	1.766	1.7191	1.6623	1.6147	1.5825	1.545	1.5164	1.5129	1.5032	1.474	1.436	1.3997	1.3747	1.3585	1.3459	1.3321	1.3152	1.29	1.2651	1.2427	1.2244	1.2075	1.1882	1.1711	1.1572	1.1521	1.1492	1.1482	1.1419	1.1363	1.1374	1.1476
5	8	6	0.407595	1.7255	1.7509	1.794	1.8234	1.8411	1.8622	1.865	1.8785	1.891	1.9129	1.9168	1.8995	1.8574	1.8019	1.7486	1.703	1.6469	1.6005	1.57	1.5342	1.5072	1.5048	1.4951	1.4653	1.4265	1.3906	1.3687	1.3577	1.3516	1.3444	1.3333	1.3114	1.2889	1.2685	1.2521	1.2367	1.2179	1.2009	1.187	1.1821	1.1789	1.1769	1.167	1.157	1.1542	1.1601
10	7	4	0.530539	1.7928	1.8114	1.8458	1.8676	1.8795	1.893	1.894	1.9027	1.9129	1.9306	1.9393	1.934	1.9135	1.8806	1.8426	1.8063	1.7641	1.7265	1.697	1.6652	1.6375	1.6218	1.6014	1.5702	1.534	1.5012	1.4801	1.4683	1.4612	1.454	1.4439	1.4249	1.4047	1.3852	1.368	1.3507	1.3308	1.3115	1.2935	1.2808	1.2684	1.2562	1.2372	1.218	1.2039	1.1949
4	7	1	0.660464	1.164	1.1652	1.1844	1.1981	1.2088	1.2159	1.225	1.2351	1.2518	1.2721	1.2963	1.3134	1.3266	1.3283	1.3159	1.2974	1.2808	1.2623	1.2406	1.2213	1.1995	1.1704	1.1416	1.1168	1.0941	1.0746	1.0611	1.0521	1.0463	1.0413	1.0355	1.0262	1.0154	1.0034	0.99056	0.97678	0.96216	0.94649	0.92974	0.91184	0.89275	0.87246	0.84941	0.82593	0.80343	0.78027
10	7	8	0.252267	1.9286	1.9589	2.003	2.0348	2.056	2.0798	2.0867	2.102	2.115	2.1349	2.1387	2.1244	2.0886	2.0403	1.9928	1.9506	1.8979	1.8528	1.8215	1.7849	1.756	1.7505	1.7381	1.7063	1.6654	1.6269	1.6018	1.5874	1.5776	1.5667	1.552	1.5267	1.5008	1.4771	1.4575	1.4389	1.417	1.3971	1.3803	1.373	1.3674	1.3634	1.3519	1.3407	1.337	1.3428
10	8	5	0.661159	1.8943	1.9171	1.9578	1.987	2.0072	2.0282	2.0379	2.055	2.0743	2.1014	2.1194	2.1215	2.1059	2.0752	2.038	2.0018	1.9582	1.9193	1.8895	1.8563	1.8279	1.8134	1.7934	1.7602	1.7207	1.6848	1.6624	1.6507	1.6446	1.6381	1.6281	1.6074	1.5852	1.5638	1.5451	1.5264	1.5043	1.483	1.4635	1.4507	1.4384	1.4262	1.4058	1.385	1.3703	1.3619
6	7	10	0.382809	1.8688	1.9001	1.9433	1.9717	1.9863	2.005	2.0004	2.0059	2.0053	2.0115	1.9944	1.9576	1.8967	1.8278	1.7677	1.7179	1.6568	1.6063	1.5736	1.5345	1.5058	1.5055	1.4982	1.469	1.4298	1.3923	1.3669	1.351	1.3389	1.3252	1.3082	1.2821	1.2563	1.2335	1.2153	1.1987	1.1794	1.1628	1.1498	1.1465	1.1458	1.1474	1.1433	1.1398	1.1438	1.1581
5	4	4	0.526599	1.2259	1.2393	1.2602	1.2679	1.2649	1.2677	1.2526	1.248	1.2407	1.2407	1.2264	1.2003	1.1596	1.1143	1.0749	1.0427	1.004	0.97277	0.95286	0.92947	0.91238	0.91199	0.90694	0.88882	0.86493	0.84275	0.82873	0.82116	0.81633	0.8108	0.8031	0.78926	0.77531	0.76281	0.75285	0.74354	0.73238	0.72241	0.71432	0.71169	0.7101	0.70934	0.7043	0.69935	0.69858	0.70311
7	3	3	0.117565	1.1774	1.1863	1.1985	1.198	1.1875	1.1829	1.162	1.1508	1.1368	1.129	1.1101	1.0836	1.0473	1.0086	0.97491	0.94689	0.91422	0.88727	0.86904	0.84837	0.83252	0.82924	0.82253	0.80614	0.7855	0.76626	0.75341	0.74559	0.73993	0.7338	0.72609	0.71386	0.70158	0.6904	0.68111	0.67231	0.66217	0.65293	0.64506	0.6412	0.63813	0.63567	0.63019	0.6249	0.62279	0.62469
7	6	1	0.147616	0.41111	0.4988	0.45873	0.49677	0.6104	0.76106	0.92712	1.0854	1.1876	1.2041	1.1175	0.95808	0.88311	0.88048	0.81314	0.71353	0.62552	0.54782	0.48118	0.41667	0.35954	0.31462	0.27723	0.24569	0.22179	0.20421	0.19215	0.18615	0.18348	0.18115	0.17841	0.1752	0.17207	0.16941	0.16765	0.166	0.1638	0.16231	0.16153	0.16198	0.16283	0.16418	0.16491	0.16587	0.16796	0.17154
8	3	2	0.748696	1.1584	1.165	1.1734	1.1692	1.1554	1.1474	1.1238	1.1092	1.0919	1.0799	1.0584	1.0313	0.99717	0.96207	0.93149	0.90566	0.87633	0.85176	0.83423	0.81487	0.79944	0.79397	0.78591	0.77031	0.75142	0.73374	0.72133	0.71305	0.70661	0.69981	0.69182	0.68031	0.66882	0.65821	0.64911	0.64042	0.63073	0.62176	0.61388	0.60911	0.605	0.60145	0.59566	0.59019	0.58732	0.58781
4	6	6	0.720419	1.5023	1.5231	1.5547	1.5704	1.5726	1.5809	1.5662	1.5639	1.5569	1.5582	1.5389	1.503	1.4469	1.3854	1.3331	1.2911	1.2402	1.1994	1.174	1.1438	1.1223	1.1241	1.1198	1.0976	1.0672	1.0387	1.0205	1.0103	1.0034	0.99531	0.98442	0.96584	0.94737	0.93114	0.91847	0.90688	0.893	0.88094	0.87162	0.86998	0.87006	0.87163	0.86796	0.86465	0.86703	0.87714
9	3	9	0.0892742	1.746	1.7689	1.7959	1.8046	1.797	1.7961	1.7678	1.7512	1.7262	1.7073	1.6663	1.6128	1.5431	1.4731	1.4158	1.3697	1.3154	1.271	1.2419	1.2081	1.1832	1.1818	1.1754	1.1517	1.1203	1.0902	1.0684	1.0533	1.0406	1.0268	1.0108	0.98911	0.96816	0.94972	0.93488	0.92144	0.9064	0.89343	0.88333	0.88044	0.87965	0.88076	0.87854	0.87722	0.88114	0.89276
5	8	5	0.284058	1.6728	1.6956	1.7381	1.7678	1.7873	1.8091	1.816	1.8327	1.8505	1.878	1.8908	1.8832	1.8516	1.8044	1.7558	1.7129	1.6605	1.6165	1.5868	1.5523	1.5257	1.5206	1.5085	1.4782	1.4396	1.4045	1.3836	1.374	1.3697	1.3646	1.3556	1.3353	1.3141	1.2945	1.2785	1.263	1.2441	1.2266	1.2117	1.2051	1.1996	1.1949	1.1816	1.1681	1.1612	1.162
4	6	2	0.713951	1.1959	1.2054	1.2326	1.2518	1.2654	1.2786	1.287	1.3007	1.3193	1.3449	1.3676	1.3776	1.375	1.3581	1.3323	1.3056	1.2755	1.2482	1.226	1.2027	1.1818	1.1667	1.148	1.1232	1.0957	1.0718	1.0577	1.0514	1.0494	1.0476	1.0434	1.0319	1.0189	1.0059	0.99392	0.98151	0.96685	0.95208	0.93769	0.92622	0.91422	0.90144	0.88295	0.86385	0.8479	0.83412
9	2	8	0.214227	1.6204	1.6376	1.6552	1.6537	1.6358	1.6262	1.5885	1.5635	1.5296	1.502	1.4536	1.3962	1.3264	1.2592	1.2062	1.1644	1.1156	1.0762	1.0507	1.0211	0.99967	0.99934	0.99463	0.97477	0.94826	0.92256	0.90364	0.89005	0.87829	0.86555	0.85114	0.8323	0.8143	0.79858	0.78596	0.77467	0.76213	0.75145	0.7433	0.74131	0.74119	0.74282	0.74206	0.74217	0.74667	0.75782
4	5	3	0.332487	1.1847	1.1986	1.2255	1.2416	1.2489	1.2596	1.2573	1.2638	1.2709	1.2858	1.2897	1.2793	1.2523	1.2155	1.1792	1.1478	1.1101	1.0789	1.0582	1.0343	1.016	1.0125	1.0041	0.98323	0.95699	0.93327	0.9193	0.91303	0.91045	0.90729	0.90161	0.8884	0.87446	0.8616	0.85109	0.84089	0.82834	0.81667	0.80656	0.80179	0.79754	0.7936	0.78401	0.77412	0.76849	0.76755
6	6	1	0.108132	0.3352	0.43925	0.38529	0.42488	0.53437	0.68412	0.85611	1.024	1.1364	1.1578	1.0706	0.90713	0.83408	0.83657	0.77037	0.66992	0.58225	0.50463	0.43758	0.37289	0.31518	0.26846	0.22952	0.19749	0.17371	0.15651	0.1448	0.13887	0.13624	0.13408	0.13238	0.12963	0.12733	0.12542	0.12423	0.1231	0.12153	0.12052	0.12004	0.12043	0.12112	0.12218	0.12277	0.12353	0.12514	0.12782
5	6	1	0.0944659	1.1352	1.1373	1.1528	1.1614	1.1656	1.1684	1.1693	1.1729	1.1808	1.1926	1.2052	1.2116	1.2138	1.2074	1.1914	1.1718	1.1531	1.1338	1.1136	1.0948	1.075	1.0516	1.028	1.006	0.98489	0.96646	0.95351	0.94479	0.93871	0.93324	0.9269	0.91736	0.9067	0.89535	0.88368	0.87137	0.85826	0.84452	0.83021	0.81566	0.80035	0.78428	0.7658	0.74709	0.72963	0.71239
6	6	3	0.363364	1.4245	1.4379	1.4674	1.4859	1.4962	1.5082	1.5097	1.5191	1.5312	1.5513	1.5636	1.5616	1.5439	1.5132	1.4779	1.4447	1.406	1.3724	1.3472	1.3198	1.2967	1.2853	1.2692	1.2427	1.2117	1.184	1.1672	1.1592	1.1555	1.1516	1.1451	1.1303	1.1142	1.0988	1.0854	1.0719	1.0559	1.0403	1.026	1.0164	1.0069	0.99732	0.98137	0.96499	0.95292	0.94499
5	5	2	0.17456	1.1619	1.1705	1.1925	1.2057	1.2125	1.2203	1.2209	1.2277	1.2374	1.2537	1.2654	1.2664	1.2562	1.2352	1.2086	1.1826	1.1532	1.1271	1.1064	1.0846	1.0654	1.0529	1.0371	1.015	0.99015	0.96816	0.95479	0.94815	0.94508	0.94204	0.93702	0.92576	0.91338	0.90118	0.89012	0.87885	0.86568	0.85263	0.84011	0.8305	0.82064	0.81038	0.79535	0.77991	0.76747	0.75747
10	5	7	0.847962	1.8126	1.8377	1.8726	1.8921	1.8981	1.9084	1.8971	1.8961	1.8903	1.8916	1.8746	1.8418	1.7903	1.7317	1.6789	1.6342	1.5805	1.5357	1.505	1.4697	1.4426	1.4377	1.4271	1.3989	1.3629	1.329	1.306	1.2917	1.2811	1.2695	1.255	1.2324	1.2098	1.1893	1.1725	1.1568	1.1386	1.1223	1.1087	1.103	1.099	1.0966	1.0886	1.0812	1.0798	1.0864
8	3	5	0.619852	1.4962	1.5108	1.528	1.5283	1.5145	1.5082	1.4781	1.4601	1.436	1.4187	1.3839	1.3393	1.2818	1.2241	1.1768	1.1388	1.0942	1.0581	1.0346	1.0074	0.98741	0.98651	0.98112	0.96166	0.93595	0.91147	0.89436	0.88309	0.87405	0.86417	0.85241	0.83551	0.81901	0.80443	0.79269	0.78197	0.76976	0.75912	0.75068	0.74808	0.747	0.74727	0.74435	0.74198	0.74393	0.75195
4	7	5	0.21376	1.5291	1.5506	1.5879	1.6111	1.6225	1.6384	1.6354	1.6435	1.6503	1.6662	1.6644	1.6432	1.5994	1.5448	1.4943	1.452	1.4004	1.3584	1.3314	1.2997	1.2763	1.2755	1.2682	1.2425	1.2087	1.1775	1.1586	1.1493	1.1444	1.1384	1.1291	1.1102	1.0909	1.0736	1.0599	1.0469	1.0311	1.0169	1.0053	1.0018	0.99958	0.99848	0.99049	0.98238	0.98048	0.98617
8	5	10	0.0998154	1.8491	1.8784	1.9167	1.939	1.9468	1.9593	1.9472	1.9452	1.9363	1.9335	1.9081	1.8656	1.802	1.7329	1.6737	1.6248	1.5657	1.517	1.4849	1.4471	1.4191	1.4175	1.4098	1.3819	1.3448	1.3094	1.2848	1.2686	1.2556	1.2413	1.2241	1.1992	1.1747	1.153	1.1355	1.1196	1.1014	1.0856	1.0731	1.0696	1.0683	1.0693	1.0653	1.0623	1.0657	1.0786
10	6	4	0.128554	1.7282	1.7461	1.7771	1.7945	1.801	1.8103	1.8045	1.8075	1.8103	1.8206	1.82	1.8058	1.7765	1.7369	1.6958	1.658	1.614	1.5758	1.547	1.5154	1.4889	1.4763	1.459	1.4299	1.3956	1.3641	1.3436	1.3317	1.3241	1.3162	1.3055	1.2868	1.2672	1.2487	1.2325	1.2166	1.1983	1.1808	1.1649	1.1545	1.1447	1.1353	1.12	1.1046	1.0942	1.0891
7	7	7	0.7198	1.8043	1.8309	1.8726	1.8999	1.9151	1.9339	1.9333	1.9429	1.9501	1.9656	1.9626	1.94	1.8941	1.8367	1.7828	1.7367	1.6803	1.6333	1.602	1.5653	1.5375	1.5345	1.5245	1.4945	1.4555	1.4192	1.396	1.3831	1.3749	1.3655	1.3524	1.3292	1.3056	1.2842	1.267	1.2509	1.2316	1.2143	1.2001	1.195	1.1916	1.1899	1.1809	1.172	1.1703	1.1776
4	6	1	0.628727	1.0686	1.0707	1.0882	1.0999	1.1081	1.114	1.12	1.1279	1.1411	1.1582	1.1775	1.1898	1.1976	1.195	1.181	1.1626	1.1452	1.1268	1.107	1.0888	1.0692	1.0452	1.0209	0.99864	0.9775	0.95926	0.94688	0.93902	0.93404	0.92975	0.92447	0.91566	0.90553	0.89454	0.88313	0.87092	0.85781	0.84392	0.82932	0.81429	0.7983	0.78138	0.76167	0.74161	0.72272	0.70374
8	7	8	0.853185	1.8813	1.9096	1.9534	1.9841	2.0038	2.0262	2.0313	2.0456	2.0582	2.0788	2.0827	2.0675	2.0295	1.9784	1.9283	1.8842	1.8297	1.7834	1.7518	1.7148	1.686	1.681	1.6691	1.6374	1.5967	1.5587	1.5344	1.521	1.5126	1.503	1.4896	1.4653	1.4404	1.4177	1.399	1.3814	1.3603	1.3412	1.3252	1.3185	1.3136	1.31	1.2986	1.2875	1.2837	1.2892
4	7	2	0.962923	1.2915	1.3007	1.3305	1.3526	1.3698	1.3853	1.3982	1.4156	1.4393	1.4701	1.5002	1.5172	1.522	1.5106	1.4866	1.4599	1.4305	1.4028	1.3787	1.3541	1.3309	1.3109	1.2875	1.2597	1.23	1.2043	1.1892	1.1823	1.1801	1.1783	1.1741	1.1623	1.1485	1.1344	1.121	1.1069	1.0904	1.0736	1.0568	1.0423	1.0269	1.0105	0.98792	0.96458	0.94432	0.92576
6	7	2	0.269173	1.4174	1.4255	1.4519	1.4694	1.4811	1.4917	1.4982	1.5095	1.526	1.5489	1.5707	1.5815	1.5824	1.5696	1.5455	1.5185	1.4898	1.4623	1.4371	1.4121	1.3878	1.3651	1.3399	1.3117	1.2823	1.2566	1.2403	1.2314	1.2268	1.2226	1.2165	1.2038	1.1894	1.1745	1.1602	1.1452	1.1282	1.1108	1.0933	1.0777	1.0612	1.0438	1.0212	0.99809	0.97779	0.95911
4	6	7	0.428909	1.7189	1.7454	1.7871	1.8134	1.8262	1.8438	1.8391	1.846	1.8492	1.8611	1.8512	1.8205	1.7652	1.7002	1.6424	1.5948	1.5364	1.4888	1.4585	1.4226	1.3964	1.3969	1.3904	1.3627	1.3256	1.2908	1.2687	1.2566	1.2486	1.2393	1.2265	1.2039	1.1813	1.1612	1.1454	1.1309	1.1134	1.098	1.0859	1.0832	1.0824	1.0835	1.0777	1.0723	1.074	1.085
8	5	5	0.242269	1.6067	1.6248	1.6534	1.6673	1.6689	1.6753	1.6626	1.6605	1.6561	1.6595	1.6476	1.6213	1.5778	1.5266	1.4795	1.4394	1.3917	1.352	1.3249	1.294	1.2701	1.2652	1.2548	1.2295	1.1975	1.1678	1.1486	1.1375	1.1302	1.1221	1.1114	1.0928	1.074	1.0568	1.0426	1.0292	1.0134	0.99899	0.98677	0.9812	0.97679	0.97333	0.96442	0.95564	0.95211	0.95501
5	8	9	0.869144	1.848	1.8787	1.9235	1.9531	1.9692	1.9898	1.9875	1.9956	1.9988	2.0096	1.9972	1.9641	1.9059	1.838	1.778	1.7282	1.6669	1.6164	1.5839	1.5451	1.5166	1.5168	1.5097	1.4802	1.4405	1.403	1.3782	1.3634	1.3527	1.3405	1.3246	1.2991	1.2737	1.2512	1.2334	1.2171	1.1978	1.1811	1.1679	1.1649	1.1643	1.1658	1.1609	1.1566	1.1599	1.1736
6	4	10	0.0276212	1.7084	1.7312	1.7588	1.7679	1.7607	1.7605	1.7322	1.7163	1.6918	1.6737	1.6324	1.5775	1.5054	1.4331	1.3747	1.3281	1.273	1.2285	1.2	1.1666	1.1426	1.1432	1.1384	1.1155	1.0847	1.0549	1.0337	1.0192	1.0071	0.9938	0.97827	0.95681	0.93617	0.91815	0.90386	0.89106	0.87657	0.86427	0.85499	0.85326	0.85368	0.85616	0.85522	0.85514	0.86044	0.87394
10	6	2	0.632424	1.5824	1.5922	1.6121	1.6188	1.6155	1.6147	1.601	1.5946	1.5883	1.5876	1.5798	1.5635	1.539	1.5085	1.4756	1.444	1.4101	1.3793	1.3533	1.3266	1.3024	1.284	1.2635	1.2378	1.2099	1.1845	1.1665	1.1543	1.1451	1.136	1.1254	1.1101	1.0941	1.0784	1.0639	1.0493	1.0334	1.0177	1.0027	0.99014	0.97771	0.96535	0.94971	0.93421	0.92168	0.91213
8	4	6	0.954012	1.5886	1.6064	1.631	1.6391	1.6334	1.6341	1.6121	1.6017	1.5864	1.5784	1.5525	1.5138	1.459	1.4005	1.3505	1.3096	1.261	1.2213	1.1952	1.165	1.1425	1.1405	1.1334	1.1106	1.0809	1.053	1.0341	1.0223	1.0136	1.0039	0.99184	0.97323	0.95478	0.93833	0.92503	0.91275	0.89852	0.88592	0.87574	0.87222	0.87023	0.86959	0.8646	0.86005	0.86052	0.86775
4	4	9	0.283606	1.5142	1.5315	1.551	1.5521	1.5373	1.531	1.4972	1.4765	1.4475	1.4252	1.3813	1.3268	1.2581	1.1915	1.1394	1.0988	1.0508	1.0127	0.98896	0.96093	0.94123	0.94358	0.9412	0.92277	0.89725	0.87259	0.85501	0.84305	0.83303	0.8219	0.80886	0.79094	0.77385	0.75904	0.74746	0.73721	0.72556	0.71582	0.70869	0.70804	0.70935	0.71245	0.71276	0.71387	0.7196	0.73238
6	5	4	0.26966	1.4077	1.4231	1.4501	1.4639	1.467	1.4745	1.4656	1.4668	1.467	1.4753	1.4703	1.4508	1.4146	1.3697	1.3274	1.2914	1.2483	1.2126	1.1887	1.1612	1.1401	1.1362	1.127	1.104	1.0748	1.0481	1.0316	1.0229	1.018	1.0124	1.0042	0.98832	0.97193	0.95695	0.94467	0.93293	0.91884	0.90589	0.89481	0.88978	0.88561	0.88207	0.87301	0.86384	0.85946	0.86068
4	8	4	0.13801	1.5473	1.5671	1.6076	1.6365	1.6562	1.6776	1.6867	1.705	1.7258	1.7564	1.7752	1.7741	1.7505	1.7103	1.6664	1.6268	1.5787	1.538	1.51	1.4779	1.4526	1.4458	1.4323	1.4029	1.3663	1.3333	1.3144	1.3063	1.3036	1.3004	1.2935	1.2756	1.2564	1.2384	1.2236	1.209	1.191	1.1741	1.1592	1.1516	1.1447	1.1379	1.1228	1.107	1.0973	1.0939
6	7	7	0.491525	1.7593	1.7854	1.8261	1.8518	1.8647	1.8819	1.8781	1.8854	1.8894	1.902	1.8946	1.8675	1.8168	1.7558	1.7001	1.6533	1.5962	1.5491	1.5184	1.4822	1.4552	1.4538	1.4454	1.4167	1.3789	1.3436	1.321	1.3085	1.3003	1.2909	1.278	1.2552	1.2323	1.2118	1.1953	1.1801	1.1618	1.1456	1.1325	1.1285	1.1264	1.1258	1.1185	1.1114	1.1112	1.1201
9	2	1	0.809968	1.0383	1.0438	1.0454	1.0339	1.0121	0.99795	0.96551	0.94294	0.91515	0.89204	0.85739	0.8198	0.7771	0.73803	0.70808	0.68475	0.65786	0.63623	0.62219	0.606	0.59422	0.59372	0.59094	0.5801	0.56572	0.55171	0.54116	0.53337	0.52647	0.51902	0.51076	0.50033	0.49038	0.48166	0.47454	0.46813	0.46111	0.45507	0.45035	0.4488	0.44825	0.44872	0.44809	0.44801	0.45027	0.45616
4	7	4	0.909362	1.4615	1.4806	1.5174	1.542	1.5566	1.5741	1.577	1.5898	1.6036	1.6268	1.6363	1.627	1.596	1.5515	1.5066	1.4676	1.4202	1.3808	1.3546	1.3242	1.301	1.297	1.2866	1.2601	1.2265	1.196	1.1781	1.1702	1.167	1.1631	1.1558	1.1386	1.1205	1.1039	1.0903	1.0773	1.0612	1.0462	1.0334	1.0278	1.023	1.0187	1.007	0.99489	0.98849	0.98845
6	8	10	0.389246	1.9048	1.9378	1.9848	2.018	2.0387	2.0632	2.0666	2.0792	2.087	2.1015	2.0942	2.0659	2.0124	1.9482	1.8903	1.8416	1.7807	1.7302	1.697	1.6574	1.6279	1.6273	1.6196	1.5886	1.5472	1.508	1.4818	1.4658	1.454	1.4408	1.4238	1.3965	1.3693	1.3452	1.3259	1.3082	1.2875	1.2694	1.2551	1.2513	1.2501	1.2512	1.2456	1.2408	1.244	1.258
10	7	10	0.63651	1.949	1.9824	2.0278	2.0622	2.0868	2.1137	2.1241	2.1419	2.1562	2.1762	2.179	2.1639	2.127	2.0785	2.0318	1.9908	1.9383	1.8933	1.8626	1.8256	1.7969	1.7934	1.7828	1.7515	1.7102	1.6709	1.6444	1.6284	1.6167	1.6037	1.5868	1.5594	1.5317	1.5065	1.4859	1.4664	1.4438	1.4235	1.4067	1.4001	1.3958	1.3936	1.3842	1.3754	1.3746	1.3843
10	5	1	0.612756	1.4022	1.4095	1.4194	1.4146	1.3982	1.3874	1.3589	1.3396	1.3166	1.2986	1.2697	1.2355	1.195	1.155	1.1202	1.0902	1.0574	1.0293	1.0076	0.98467	0.96532	0.95494	0.94262	0.92378	0.90216	0.88178	0.86633	0.85473	0.8448	0.8346	0.82346	0.80945	0.79563	0.78272	0.77119	0.76018	0.74844	0.73745	0.72748	0.72033	0.71393	0.70829	0.70109	0.69441	0.69032	0.68975
7	3	6	0.242488	1.423	1.4366	1.4524	1.4517	1.4373	1.4306	1.4007	1.3828	1.359	1.342	1.3078	1.2641	1.2078	1.1516	1.1061	1.0698	1.027	0.99252	0.97048	0.94476	0.92615	0.92619	0.92188	0.90371	0.87946	0.85633	0.84026	0.82978	0.82146	0.81227	0.80124	0.78524	0.76968	0.75597	0.74503	0.7351	0.7237	0.71384	0.70613	0.70414	0.70359	0.7044	0.7021	0.70034	0.70274	0.71107
4	7	7	0.566299	1.6475	1.672	1.7088	1.7295	1.7359	1.748	1.7361	1.7365	1.7319	1.7357	1.717	1.6795	1.6195	1.5528	1.4956	1.4493	1.3931	1.3478	1.3193	1.2853	1.261	1.2627	1.2577	1.2326	1.1986	1.1666	1.1459	1.134	1.1257	1.1162	1.1035	1.0823	1.0613	1.0428	1.0283	1.0151	0.99939	0.98572	0.97517	0.97329	0.97338	0.97529	0.9714	0.96798	0.97103	0.98288
5	8	3	0.778208	1.5344	1.549	1.5858	1.613	1.6336	1.6534	1.6672	1.6874	1.7133	1.7478	1.778	1.7917	1.7886	1.7673	1.735	1.7019	1.6635	1.6289	1.6012	1.5718	1.5456	1.5287	1.5067	1.4754	1.44	1.4089	1.3907	1.3829	1.3805	1.3784	1.373	1.3577	1.3403	1.3232	1.3078	1.2919	1.2729	1.254	1.2359	1.2225	1.2086	1.194	1.1714	1.148	1.1293	1.1142
4	8	9	0.313134	1.8048	1.8342	1.8762	1.9023	1.9138	1.9303	1.9222	1.9254	1.9225	1.9271	1.9076	1.8681	1.8043	1.7332	1.672	1.622	1.5609	1.5112	1.4794	1.4416	1.4142	1.4151	1.409	1.3812	1.3435	1.3077	1.2837	1.2692	1.2583	1.246	1.2303	1.2058	1.1816	1.1603	1.1434	1.1281	1.1102	1.0947	1.0828	1.0804	1.0805	1.0827	1.0792	1.0764	1.0807	1.095
8	7	6	0.0721998	1.8037	1.8282	1.8687	1.8959	1.9119	1.9309	1.9331	1.9449	1.9561	1.9757	1.9803	1.9663	1.9308	1.8822	1.8336	1.7906	1.7381	1.6937	1.6629	1.6275	1.5996	1.5932	1.5802	1.5493	1.5102	1.4743	1.4517	1.4397	1.4326	1.4247	1.4131	1.3911	1.3683	1.3473	1.3299	1.3133	1.2934	1.2751	1.2594	1.2522	1.2462	1.2412	1.2285	1.2159	1.21	1.212
3	5	4	0.182588	1.1696	1.1851	1.2096	1.2214	1.2223	1.2288	1.2171	1.216	1.2121	1.2157	1.2035	1.1779	1.136	1.0892	1.0489	1.0165	0.97712	0.94573	0.92644	0.90335	0.88698	0.88855	0.88515	0.86762	0.84383	0.82172	0.80812	0.80119	0.7971	0.79217	0.7849	0.77115	0.7573	0.74502	0.73547	0.72665	0.71584	0.70633	0.69883	0.69723	0.69679	0.6973	0.69321	0.68918	0.68961	0.69578
5	6	4	0.387807	1.439	1.4565	1.4893	1.5095	1.5193	1.5327	1.5307	1.5387	1.5468	1.5637	1.5671	1.5535	1.5202	1.4756	1.4318	1.394	1.3483	1.3105	1.2852	1.256	1.2337	1.2297	1.2198	1.1947	1.163	1.1341	1.1167	1.1085	1.1045	1.0999	1.0922	1.0756	1.0582	1.0422	1.0292	1.0167	1.0014	0.98733	0.97522	0.96985	0.96531	0.96132	0.9507	0.9398	0.93424	0.93472
5	5	6	0.136374	1.4803	1.4991	1.5263	1.5377	1.5357	1.5402	1.522	1.5158	1.5048	1.5017	1.4793	1.442	1.3866	1.3271	1.2769	1.2365	1.1879	1.1488	1.1243	1.0953	1.0744	1.0756	1.0711	1.0498	1.021	0.99387	0.97623	0.96599	0.95878	0.95057	0.93975	0.9219	0.90424	0.88866	0.87644	0.86525	0.85195	0.84039	0.83141	0.82953	0.82926	0.83044	0.82687	0.82367	0.82574	0.83502
8	5	1	0.271981	1.2497	1.2538	1.2629	1.2603	1.2492	1.2416	1.2222	1.2097	1.1962	1.1871	1.1718	1.1518	1.1273	1.1007	1.0743	1.0498	1.024	1.0008	0.98098	0.96093	0.94269	0.92849	0.91315	0.8946	0.87476	0.8565	0.84282	0.8327	0.82439	0.81613	0.80702	0.79536	0.78346	0.77189	0.76103	0.75025	0.73884	0.72768	0.71695	0.70775	0.69876	0.69007	0.67972	0.66971	0.66158	0.65566
4	5	5	0.0981471	1.4736	1.4758	1.4765	1.4796	1.4841	1.4865	1.4906	1.4915	1.491	1.4883	1.4869	1.4888	1.4931	1.4996	1.5073	1.5143	1.52	1.5247	1.5297	1.5346	1.5411	1.55	1.5604	1.5717	1.5835	1.5944	1.6026	1.6085	1.6127	1.6161	1.619	1.6226	1.6259	1.6292	1.6327	1.6368	1.6414	1.6471	1.6545	1.6641	1.6756	1.6891	1.7053	1.723	1.7418	1.7624
8	3	8	0.553895	1.6334	1.652	1.6734	1.6767	1.6642	1.6593	1.6277	1.6085	1.5817	1.5614	1.5206	1.4688	1.4026	1.3366	1.2832	1.2406	1.1904	1.1498	1.1235	1.0929	1.0706	1.07	1.0647	1.0434	1.0151	0.98783	0.96838	0.95512	0.9441	0.9321	0.91807	0.89869	0.88	0.86358	0.85039	0.83848	0.82506	0.81351	0.80455	0.80223	0.80173	0.80298	0.80106	0.79985	0.80348	0.8141
4	5	1	0.856882	0.96798	0.97091	0.98633	0.9956	1.001	1.0054	1.0077	1.013	1.0223	1.0355	1.0492	1.0561	1.058	1.0512	1.0359	1.0179	0.99994	0.98205	0.96438	0.9476	0.93043	0.91179	0.89227	0.87285	0.85365	0.83694	0.82584	0.81906	0.81486	0.81114	0.80639	0.79812	0.78877	0.77889	0.76896	0.75846	0.74701	0.73508	0.72278	0.71074	0.69802	0.68462	0.66851	0.65213	0.6371	0.62251
7	6	2	0.683907	1.3911	1.3991	1.4211	1.433	1.4377	1.4431	1.441	1.4449	1.4519	1.4651	1.4747	1.4744	1.4648	1.4448	1.4178	1.39	1.3599	1.3322	1.3082	1.2838	1.261	1.2424	1.2212	1.1956	1.1683	1.1439	1.1281	1.1189	1.1133	1.108	1.1008	1.0879	1.0738	1.0595	1.0462	1.0324	1.017	1.0014	0.98616	0.97312	0.9597	0.94581	0.9275	0.90892	0.89318	0.8796
10	10	4	0.599411	1.9614	1.9796	2.0196	2.05	2.0738	2.0958	2.1129	2.1349	2.1625	2.1973	2.2295	2.2479	2.2535	2.2425	2.2181	2.19	2.1578	2.1265	2.0985	2.0693	2.041	2.0168	1.9885	1.9537	1.9155	1.8815	1.8604	1.8498	1.8451	1.8407	1.8331	1.8154	1.7953	1.7747	1.7553	1.7351	1.7116	1.6877	1.6642	1.6447	1.6243	1.603	1.5733	1.5428	1.5172	1.4953
7	4	2	0.489367	1.1908	1.1981	1.2121	1.2149	1.2094	1.2077	1.1939	1.1879	1.1816	1.181	1.1733	1.1579	1.134	1.105	1.076	1.0498	1.0204	0.99493	0.97556	0.95475	0.93718	0.9278	0.91566	0.89681	0.87508	0.85528	0.84211	0.83411	0.82867	0.82309	0.816	0.80435	0.79222	0.78065	0.7704	0.76027	0.7488	0.73778	0.72754	0.72024	0.71319	0.70628	0.69618	0.6861	0.67877	0.67433
4	5	6	0.827538	1.4028	1.4207	1.4459	1.4551	1.4507	1.4535	1.4327	1.4244	1.4107	1.4045	1.3786	1.339	1.2823	1.223	1.1743	1.1357	1.0892	1.0522	1.0295	1.0023	0.98319	0.98558	0.98264	0.96332	0.93677	0.91161	0.89515	0.88549	0.8785	0.87044	0.86001	0.84318	0.82665	0.81219	0.80096	0.7908	0.77873	0.76837	0.76051	0.75946	0.76005	0.76212	0.75994	0.75819	0.76145	0.7717
10	7	5	0.243696	1.8406	1.8629	1.9008	1.926	1.941	1.9578	1.9607	1.9718	1.9835	2.003	2.0112	2.0038	1.9785	1.9404	1.8987	1.86	1.8138	1.7734	1.7432	1.7096	1.6816	1.6694	1.6516	1.6199	1.5819	1.5469	1.5247	1.5126	1.5054	1.4977	1.4868	1.466	1.4442	1.4235	1.4057	1.3881	1.3675	1.3479	1.3303	1.3194	1.3092	1.2995	1.2825	1.2653	1.254	1.2492
7	3	1	0.645494	0.97004	0.97386	0.97801	0.97177	0.95766	0.9485	0.92683	0.91248	0.89579	0.88324	0.86352	0.84051	0.81324	0.78618	0.76262	0.74247	0.72018	0.70122	0.68695	0.67165	0.65895	0.65276	0.64499	0.63239	0.61771	0.60393	0.59378	0.58649	0.58049	0.57423	0.56725	0.55803	0.54887	0.5403	0.53271	0.52543	0.51756	0.51016	0.50348	0.4988	0.4946	0.49086	0.48582	0.48107	0.47818	0.4777
7	5	6	0.311359	1.6324	1.6524	1.6866	1.7068	1.7156	1.7282	1.7234	1.7289	1.7334	1.7466	1.7447	1.7258	1.6871	1.6375	1.5898	1.5485	1.4989	1.4574	1.4292	1.3969	1.3718	1.3667	1.3556	1.3282	1.2935	1.2617	1.2418	1.2313	1.2251	1.2182	1.2081	1.1889	1.169	1.1509	1.1359	1.1217	1.1046	1.089	1.0757	1.0696	1.0647	1.0607	1.05	1.0393	1.0344	1.0363
10	7	6	0.669082	1.8126	1.8377	1.8726	1.8921	1.8981	1.9084	1.8971	1.8961	1.8903	1.8916	1.8746	1.8418	1.7903	1.7317	1.6789	1.6342	1.5805	1.5357	1.505	1.4697	1.4426	1.4377	1.4271	1.3989	1.3629	1.329	1.306	1.2917	1.2811	1.2695	1.255	1.2324	1.2098	1.1893	1.1725	1.1568	1.1386	1.1223	1.1087	1.103	1.099	1.0966	1.0886	1.0812	1.0798	1.0864
9	2	2	0.294471	1.1334	1.1399	1.1437	1.1335	1.1124	1.0989	1.0664	1.0441	1.0167	0.9945	0.96018	0.922	0.87778	0.8364	0.80389	0.77816	0.74852	0.72453	0.70865	0.69051	0.67705	0.67559	0.67157	0.65892	0.64246	0.62657	0.61483	0.60637	0.59907	0.59124	0.58241	0.57096	0.55993	0.55016	0.54211	0.53476	0.52667	0.51959	0.51389	0.51163	0.51039	0.51012	0.50843	0.50727	0.5087	0.51398
6	7	8	0.173517	1.8021	1.83	1.8714	1.8978	1.9105	1.9277	1.9227	1.9285	1.93	1.9395	1.9274	1.8955	1.8397	1.7748	1.7169	1.6687	1.6097	1.5612	1.5297	1.4925	1.465	1.4642	1.4565	1.4278	1.3895	1.3535	1.3299	1.3162	1.3066	1.2957	1.2812	1.2573	1.2334	1.2121	1.1951	1.1795	1.161	1.1447	1.1318	1.1284	1.127	1.1275	1.1217	1.1162	1.1179	1.1291
7	7	5	0.616494	1.7062	1.7277	1.7662	1.7916	1.8065	1.824	1.8265	1.8383	1.8508	1.8722	1.8801	1.8697	1.8384	1.7934	1.747	1.7056	1.6556	1.6131	1.5836	1.5498	1.5231	1.5158	1.5022	1.4721	1.4347	1.4006	1.3796	1.3691	1.3635	1.3573	1.3475	1.3275	1.3065	1.287	1.2708	1.2551	1.2363	1.2187	1.2034	1.1957	1.189	1.183	1.1692	1.1553	1.1476	1.1469
10	8	6	0.524617	1.9247	1.9506	1.9938	2.0255	2.048	2.0716	2.0828	2.1017	2.1217	2.1495	2.1663	2.1658	2.146	2.111	2.0712	2.0336	1.9872	1.9463	1.9163	1.882	1.8535	1.8426	1.8254	1.7922	1.7515	1.7142	1.6908	1.6787	1.672	1.6648	1.6537	1.6312	1.6075	1.5849	1.5657	1.5468	1.5244	1.5031	1.4841	1.4732	1.4631	1.4536	1.4356	1.4173	1.406	1.4023
7	6	4	0.0622383	1.5644	1.5813	1.6132	1.6322	1.6411	1.653	1.6504	1.6573	1.6647	1.6807	1.685	1.6737	1.6445	1.6035	1.5613	1.5235	1.4786	1.4405	1.4134	1.383	1.3586	1.3503	1.3366	1.3093	1.2759	1.2456	1.2269	1.2174	1.2123	1.2067	1.1981	1.1808	1.1624	1.1453	1.1309	1.1168	1.1	1.0841	1.0701	1.0622	1.055	1.0482	1.0348	1.0211	1.0127	1.0098
10	10	7	0.118909	2.0125	2.0402	2.0863	2.1234	2.1536	2.1844	2.2062	2.2346	2.2658	2.3043	2.3345	2.3484	2.3437	2.3223	2.2929	2.2634	2.2245	2.1893	2.1631	2.1322	2.1061	2.0962	2.0795	2.0466	2.0055	1.9676	1.9448	1.9343	1.9298	1.9246	1.915	1.8923	1.8676	1.844	1.8237	1.8035	1.7791	1.7556	1.7344	1.7223	1.711	1.7001	1.6789	1.6572	1.6434	1.6382
5	4	10	0.364021	1.6498	1.6706	1.6951	1.7008	1.6899	1.6868	1.6553	1.6365	1.609	1.588	1.5439	1.4875	1.4149	1.3434	1.2865	1.2417	1.1886	1.1461	1.1192	1.0875	1.0649	1.0663	1.0626	1.0414	1.0124	0.98447	0.96449	0.95076	0.93917	0.92644	0.9116	0.89134	0.87191	0.85506	0.84172	0.82986	0.81644	0.80516	0.79676	0.7955	0.79643	0.79929	0.79907	0.79971	0.80548	0.819
8	3	7	0.808655	1.5675	1.584	1.6033	1.6047	1.5913	1.5854	1.5542	1.5353	1.5095	1.4905	1.4523	1.4037	1.3415	1.2794	1.2288	1.1885	1.141	1.1025	1.0777	1.0487	1.0276	1.027	1.0218	1.0014	0.97443	0.94856	0.93033	0.91804	0.90803	0.8971	0.8842	0.86608	0.84846	0.83295	0.82053	0.80927	0.79648	0.78539	0.77673	0.77435	0.77363	0.77447	0.7721	0.77041	0.77328	0.7827
10	5	4	0.963973	1.6542	1.6707	1.6969	1.7084	1.7079	1.7117	1.6977	1.6934	1.6871	1.688	1.6762	1.6522	1.614	1.5688	1.5256	1.4874	1.4433	1.4056	1.3782	1.3478	1.3232	1.3136	1.2996	1.2734	1.2418	1.2126	1.1931	1.1813	1.1729	1.1642	1.153	1.1349	1.1164	1.0992	1.0843	1.07	1.0536	1.0383	1.0247	1.0165	1.0092	1.0025	0.99101	0.97965	0.9729	0.9715
6	9	5	0.882876	1.7771	1.8002	1.8447	1.8783	1.9033	1.9292	1.9441	1.9672	1.9936	2.0293	2.0545	2.0597	2.0425	2.0068	1.9646	1.9249	1.8761	1.8337	1.8034	1.7688	1.7406	1.7309	1.7142	1.6809	1.64	1.603	1.5813	1.5716	1.5679	1.5637	1.5553	1.5347	1.5125	1.4915	1.4738	1.4564	1.4351	1.4149	1.3969	1.3871	1.3779	1.3689	1.3506	1.3316	1.3195	1.3147
5	6	2	0.897087	1.2637	1.2723	1.2979	1.315	1.3262	1.3372	1.3431	1.3543	1.3702	1.3928	1.4129	1.4214	1.4186	1.4024	1.377	1.3503	1.3208	1.2937	1.2707	1.2471	1.2253	1.2081	1.1877	1.1622	1.1347	1.1105	1.0958	1.0886	1.0855	1.0826	1.0776	1.0658	1.0525	1.0391	1.0265	1.0134	0.99827	0.98297	0.9679	0.95532	0.94219	0.92829	0.90908	0.88931	0.87253	0.85776
9	3	6	0.974115	1.5639	1.5798	1.5983	1.5995	1.586	1.58	1.5494	1.5309	1.5059	1.4878	1.4515	1.4053	1.346	1.2865	1.2376	1.198	1.1518	1.1142	1.0894	1.0608	1.0396	1.0379	1.0316	1.011	0.98414	0.95851	0.94037	0.92822	0.91839	0.90767	0.89506	0.87725	0.85989	0.84448	0.83199	0.82059	0.80767	0.79635	0.78731	0.78421	0.7827	0.78262	0.77931	0.77663	0.77837	0.78633
10	7	3	0.963698	1.7338	1.748	1.7775	1.7946	1.8025	1.8112	1.8093	1.8142	1.8212	1.8348	1.8422	1.8378	1.8218	1.7948	1.7613	1.7279	1.6909	1.6569	1.6284	1.5988	1.5717	1.5517	1.5283	1.498	1.4646	1.4344	1.4145	1.4026	1.3949	1.3874	1.3775	1.3605	1.3422	1.3241	1.3074	1.2905	1.2715	1.2526	1.2344	1.2197	1.2049	1.1898	1.1694	1.1487	1.132	1.1189
5	5	7	0.331165	1.5464	1.5663	1.5936	1.6042	1.6003	1.6035	1.5819	1.5727	1.5574	1.5499	1.5214	1.4781	1.4168	1.3527	1.2996	1.2572	1.2065	1.1657	1.1402	1.1099	1.0884	1.0899	1.0859	1.0644	1.035	1.0071	0.98856	0.9772	0.96873	0.95913	0.947	0.92809	0.90956	0.89334	0.88063	0.86912	0.85562	0.84399	0.83509	0.83359	0.83388	0.83582	0.8334	0.83148	0.835	0.84612
5	4	3	0.825241	1.1463	1.1579	1.1786	1.188	1.1883	1.193	1.1838	1.1835	1.1825	1.1887	1.1839	1.1676	1.1378	1.1012	1.0668	1.0376	1.0027	0.97405	0.9549	0.93289	0.9161	0.91297	0.90557	0.88705	0.86367	0.84235	0.82927	0.82262	0.81902	0.81493	0.80871	0.79628	0.78339	0.77154	0.76183	0.75248	0.74124	0.73086	0.72192	0.71768	0.71405	0.71087	0.70315	0.6953	0.69121	0.69142
7	3	8	0.360187	1.5687	1.5856	1.6047	1.6056	1.5911	1.5846	1.5516	1.5312	1.5032	1.482	1.4405	1.3887	1.323	1.2583	1.2065	1.1655	1.1172	1.0783	1.0535	1.0245	1.0036	1.004	0.99969	0.97983	0.95313	0.92739	0.90907	0.89662	0.88627	0.87492	0.86166	0.84332	0.82562	0.81018	0.79787	0.78683	0.77432	0.76363	0.75548	0.75372	0.75375	0.75548	0.75416	0.75363	0.75768	0.76853
8	7	7	0.50543	1.8441	1.8712	1.9135	1.9421	1.9591	1.9792	1.9813	1.9929	2.0027	2.0206	2.0214	2.0032	1.9623	1.909	1.8575	1.8128	1.7578	1.7115	1.68	1.6433	1.615	1.6104	1.5989	1.568	1.5282	1.4911	1.4675	1.4544	1.4462	1.4368	1.4237	1.4002	1.3761	1.3542	1.3363	1.3193	1.2991	1.2808	1.2655	1.2593	1.2547	1.2516	1.2409	1.2304	1.227	1.2325
4	4	10	0.856052	1.5822	1.6009	1.6218	1.6238	1.6092	1.603	1.5683	1.5466	1.516	1.492	1.4454	1.3878	1.3157	1.2459	1.1913	1.1487	1.0983	1.0582	1.0331	1.0035	0.98259	0.98458	0.98179	0.9624	0.93566	0.90973	0.89106	0.8781	0.86707	0.85489	0.84081	0.82188	0.80377	0.78813	0.77585	0.76498	0.7527	0.74244	0.73493	0.73415	0.73541	0.73865	0.73906	0.74041	0.74654	0.75999
7	6	3	0.753728	1.487	1.5	1.5282	1.5452	1.5536	1.5637	1.5633	1.5706	1.5802	1.5977	1.6078	1.6044	1.5867	1.5567	1.5218	1.4886	1.4504	1.4168	1.391	1.3631	1.3393	1.3261	1.3085	1.2814	1.2502	1.2222	1.2048	1.1959	1.1913	1.1865	1.1793	1.1641	1.1477	1.1318	1.1178	1.1037	1.0872	1.0711	1.0561	1.0456	1.0351	1.0244	1.0077	0.99073	0.97787	0.96895
10	5	8	0.671775	1.8491	1.8766	1.9138	1.9356	1.9438	1.9563	1.9467	1.9469	1.9417	1.9431	1.9249	1.8905	1.8364	1.7752	1.7207	1.6747	1.6192	1.5728	1.5414	1.5049	1.4771	1.473	1.4629	1.4343	1.3973	1.3622	1.3382	1.323	1.3114	1.2986	1.2829	1.259	1.2352	1.2138	1.1963	1.1799	1.1612	1.1446	1.1309	1.1256	1.1223	1.1206	1.1136	1.1072	1.1072	1.1157
6	1	5	0.384203	1.036	1.0422	1.0436	1.0313	1.008	0.99327	0.9587	0.93475	0.90486	0.87999	0.8423	0.80149	0.7549	0.71251	0.68079	0.65669	0.62834	0.60599	0.59235	0.5761	0.56489	0.56682	0.56608	0.55593	0.54165	0.52759	0.51718	0.50967	0.50305	0.49576	0.48754	0.47693	0.46691	0.45828	0.45151	0.44555	0.43891	0.4334	0.42941	0.42909	0.42993	0.43191	0.43262	0.43392	0.4378	0.44569
5	5	1	0.851177	1.035	1.0377	1.0509	1.0568	1.0578	1.0589	1.056	1.0567	1.0604	1.068	1.0748	1.0757	1.072	1.0614	1.0442	1.0251	1.0059	0.98723	0.96917	0.95182	0.93444	0.91631	0.89741	0.87827	0.85916	0.84234	0.83067	0.823	0.81769	0.81274	0.80692	0.79793	0.7881	0.77788	0.76771	0.7571	0.74568	0.73392	0.72192	0.71032	0.69824	0.68567	0.67077	0.65576	0.64215	0.62925
7	7	1	0.793494	1.3634	1.3656	1.3802	1.3852	1.384	1.3824	1.3757	1.3729	1.3729	1.3768	1.3796	1.3767	1.3701	1.3571	1.3365	1.3133	1.2911	1.2688	1.2457	1.2242	1.2018	1.1764	1.1511	1.1273	1.1043	1.0838	1.0684	1.0571	1.0481	1.0397	1.0306	1.0188	1.0061	0.99295	0.97953	0.96562	0.95114	0.93618	0.92078	0.90525	0.88918	0.8727	0.85425	0.83581	0.81874	0.80239
7	4	3	0.36598	1.2884	1.299	1.3172	1.3229	1.3187	1.3193	1.3049	1.2997	1.2934	1.294	1.2842	1.2643	1.2325	1.195	1.1596	1.129	1.0933	1.0634	1.0423	1.0187	0.99998	0.99387	0.98387	0.96377	0.93924	0.91677	0.90222	0.89393	0.88858	0.88282	0.87513	0.86166	0.84777	0.83488	0.82397	0.81342	0.80114	0.78965	0.77951	0.77371	0.76847	0.7637	0.7548	0.74594	0.7407	0.73958
10	5	3	0.238849	1.5796	1.5926	1.6139	1.621	1.6167	1.6165	1.5999	1.5925	1.5835	1.5811	1.568	1.5451	1.511	1.4713	1.4327	1.398	1.3588	1.3249	1.2991	1.2712	1.2478	1.2358	1.2203	1.1956	1.1668	1.1404	1.1222	1.1107	1.1022	1.0935	1.083	1.0666	1.0499	1.034	1.02	1.0063	0.99098	0.97635	0.96297	0.95376	0.9451	0.93687	0.92467	0.9127	0.90445	0.90045
4	7	9	0.544124	1.7473	1.7744	1.8116	1.8319	1.8366	1.8473	1.8317	1.8281	1.8175	1.8142	1.7864	1.7404	1.6723	1.5997	1.5389	1.4899	1.4308	1.383	1.3528	1.3168	1.291	1.2925	1.2876	1.262	1.2271	1.1938	1.1712	1.1571	1.1462	1.1339	1.1186	1.0955	1.0729	1.0531	1.0376	1.0236	1.0072	0.99327	0.98263	0.98088	0.98148	0.98424	0.982	0.98057	0.98564	1
4	8	3	0.417685	1.4709	1.4863	1.5238	1.5518	1.5728	1.5936	1.6074	1.6281	1.6542	1.6893	1.7186	1.7306	1.7242	1.6995	1.6652	1.6312	1.5912	1.5559	1.5288	1.4995	1.4742	1.4603	1.4408	1.4106	1.3756	1.3447	1.3271	1.3199	1.3183	1.3166	1.3116	1.2963	1.2793	1.2626	1.2479	1.2329	1.2147	1.1967	1.1799	1.1682	1.1562	1.1436	1.1229	1.1014	1.0847	1.0721
5	6	9	0.562024	1.7377	1.7635	1.7986	1.8166	1.8188	1.8273	1.8094	1.8037	1.7906	1.7849	1.7554	1.7085	1.6407	1.5689	1.5091	1.4608	1.4028	1.3558	1.326	1.2906	1.2652	1.2662	1.2612	1.2359	1.2018	1.1693	1.1471	1.133	1.1219	1.1096	1.0944	1.0717	1.0496	1.0302	1.0149	1.0011	0.98511	0.97139	0.96091	0.95903	0.9594	0.96184	0.95957	0.95804	0.96284	0.97664
7	7	10	0.168584	1.8969	1.9292	1.974	2.0048	2.023	2.0447	2.0451	2.0547	2.0592	2.0701	2.0593	2.0286	1.9741	1.9098	1.8521	1.8036	1.7437	1.6936	1.6607	1.6215	1.5922	1.591	1.5827	1.5523	1.5119	1.4734	1.4474	1.4313	1.4192	1.4057	1.3885	1.3618	1.3352	1.3115	1.2925	1.275	1.2547	1.2369	1.2228	1.2187	1.2172	1.2179	1.2123	1.2075	1.2103	1.2236
9	5	1	0.169394	1.3269	1.3328	1.3422	1.3384	1.3243	1.3151	1.2907	1.2746	1.256	1.2423	1.2198	1.1922	1.159	1.1251	1.0941	1.0667	1.0371	1.0112	0.99051	0.969	0.95026	0.93842	0.925	0.9064	0.88559	0.86621	0.85169	0.84092	0.8319	0.82277	0.8127	0.7998	0.78693	0.77469	0.76357	0.75273	0.74122	0.73021	0.71999	0.71203	0.70459	0.69769	0.68914	0.68099	0.67516	0.67227
8	4	7	0.37923	1.6448	1.6641	1.689	1.6969	1.6902	1.69	1.6657	1.6531	1.6346	1.6231	1.5926	1.5496	1.4907	1.4292	1.3773	1.335	1.2849	1.2439	1.2169	1.1857	1.1624	1.1604	1.1532	1.1301	1.0999	1.0713	1.0515	1.0387	1.0288	1.0179	1.0047	0.98518	0.96599	0.9489	0.93509	0.92241	0.90784	0.89504	0.88477	0.88129	0.87945	0.87915	0.8748	0.871	0.87231	0.88061
4	6	7	0.776356	1.5633	1.5848	1.6158	1.6299	1.6294	1.6356	1.6168	1.6106	1.5985	1.5943	1.5681	1.5257	1.4636	1.3978	1.3431	1.2994	1.2468	1.2047	1.1785	1.1473	1.1252	1.1273	1.1234	1.1011	1.0706	1.0417	1.0226	1.0113	1.0029	0.99334	0.98108	0.96156	0.94239	0.92564	0.91255	0.90072	0.88674	0.87473	0.86562	0.8643	0.86485	0.86719	0.86476	0.86283	0.86669	0.8786
7	4	10	0.603264	1.7592	1.7839	1.8144	1.8269	1.8233	1.8261	1.8016	1.7887	1.7675	1.7527	1.7146	1.6621	1.5915	1.5193	1.4601	1.4124	1.3558	1.3097	1.2799	1.245	1.2196	1.2193	1.2134	1.1889	1.1563	1.1248	1.1025	1.0873	1.0747	1.0609	1.0447	1.0221	1.0004	0.98127	0.966	0.95226	0.93674	0.92342	0.91319	0.91082	0.91067	0.91263	0.91078	0.90982	0.9146	0.9277
10	10	8	0.44457	2.0149	2.0444	2.0907	2.1285	2.1598	2.1918	2.2147	2.2441	2.2752	2.3134	2.3421	2.3546	2.3479	2.3251	2.2958	2.267	2.2278	2.1928	2.1676	2.1369	2.1116	2.1048	2.0909	2.059	2.0179	1.9797	1.9565	1.9455	1.9404	1.9343	1.9235	1.8996	1.8738	1.8494	1.8288	1.8085	1.7839	1.7606	1.7401	1.7295	1.7201	1.7117	1.6929	1.6738	1.6632	1.6623
8	7	1	0.537887	1.4332	1.4375	1.4522	1.4555	1.4509	1.4475	1.4352	1.4285	1.4229	1.4217	1.4167	1.4055	1.3896	1.3685	1.3429	1.3167	1.2904	1.2653	1.2416	1.2185	1.1959	1.1738	1.1511	1.1275	1.1036	1.082	1.0659	1.0541	1.0446	1.0355	1.0255	1.0125	0.99885	0.98506	0.97154	0.95778	0.94332	0.92871	0.91406	0.90022	0.88618	0.87199	0.85579	0.8397	0.82546	0.81283
6	5	1	0.655617	1.1038	1.1066	1.1178	1.1204	1.117	1.1148	1.1062	1.1023	1.0999	1.1016	1.1009	1.0949	1.0846	1.0691	1.0493	1.0287	1.0077	0.98788	0.96936	0.95133	0.93375	0.91679	0.89899	0.88018	0.86105	0.84395	0.83169	0.82319	0.81682	0.81073	0.8038	0.79401	0.78358	0.77299	0.76263	0.752	0.74065	0.72913	0.71758	0.70672	0.69562	0.68425	0.6709	0.65756	0.64574	0.63509
10	8	10	0.948873	1.9696	2.0028	2.0493	2.0862	2.1146	2.1451	2.1618	2.1853	2.207	2.2347	2.2471	2.242	2.2154	2.1754	2.1348	2.0983	2.0499	2.0079	1.9793	1.9442	1.9168	1.9136	1.9032	1.8718	1.8301	1.7904	1.7644	1.7495	1.7394	1.7278	1.7119	1.6845	1.6564	1.6307	1.6095	1.5894	1.5657	1.5442	1.5263	1.5191	1.5142	1.5111	1.5	1.4893	1.487	1.4958
5	8	7	0.806582	0.3572	0.35556	1.5611	2.5111	0.90018	0.69678	0.78989	0.9767	1.1187	1.127	0.99327	0.78784	0.70944	0.71438	0.6509	0.55075	0.46611	0.39013	0.32262	0.25795	0.19943	0.14907	0.10698	0.074031	0.050456	0.033833	0.022441	0.015923	0.012369	0.010366	0.0094111	0.0087862	0.0082946	0.0079198	0.0079004	0.0078978	0.0078221	0.0078102	0.007843	0.0078916	0.0079483	0.0080305	0.0080733	0.0081254	0.008237	0.0083844
8	3	1	0.468638	1.0515	1.0559	1.0595	1.0513	1.034	1.0226	0.99635	0.97845	0.95716	0.9403	0.91465	0.88575	0.85234	0.82025	0.79349	0.77123	0.74645	0.7256	0.71044	0.6939	0.68056	0.67528	0.6682	0.65532	0.63989	0.62527	0.61432	0.60625	0.59937	0.59219	0.58421	0.57403	0.56408	0.55491	0.54694	0.53939	0.53127	0.5238	0.51723	0.51302	0.50952	0.50664	0.50255	0.49888	0.49727	0.49851
5	4	9	0.91518	1.5875	1.6067	1.6295	1.6339	1.6223	1.6186	1.5875	1.5692	1.5428	1.5232	1.4815	1.4278	1.3585	1.29	1.2354	1.1926	1.1417	1.1011	1.0756	1.0454	1.0241	1.0257	1.0224	1.0021	0.97435	0.94763	0.92872	0.91603	0.90549	0.89382	0.88008	0.86093	0.8425	0.82649	0.8139	0.80269	0.7899	0.7791	0.77106	0.76998	0.77083	0.77365	0.77321	0.77352	0.77891	0.79167
6	8	8	0.860354	1.8538	1.8836	1.9292	1.9608	1.9801	2.0031	2.006	2.019	2.0289	2.0471	2.0449	2.0215	1.9728	1.9121	1.8557	1.8078	1.7484	1.6991	1.6668	1.6285	1.5997	1.5983	1.5895	1.5588	1.518	1.4797	1.4552	1.4415	1.4324	1.4219	1.4075	1.3825	1.3572	1.3345	1.3163	1.2995	1.2793	1.2615	1.2471	1.2428	1.2406	1.2404	1.2326	1.2252	1.2256	1.2361
9	2	5	0.126881	1.3978	1.409	1.4191	1.4123	1.3915	1.3792	1.3429	1.3188	1.2879	1.2633	1.2222	1.1745	1.1171	1.0622	1.0189	0.98462	0.94478	0.91267	0.89192	0.86789	0.8504	0.84991	0.84574	0.82927	0.80739	0.7863	0.77102	0.7603	0.75124	0.74139	0.73009	0.71498	0.70046	0.68767	0.67738	0.66806	0.65766	0.64869	0.64169	0.63964	0.63902	0.63975	0.63824	0.63742	0.6402	0.6483
8	3	10	0.17428	1.7463	1.7694	1.7962	1.8045	1.7963	1.7948	1.7653	1.7475	1.7208	1.7001	1.6566	1.6006	1.5285	1.4567	1.3984	1.3518	1.2968	1.2522	1.223	1.1892	1.1644	1.1636	1.1578	1.1344	1.1033	1.0733	1.0514	1.0361	1.0231	1.0089	0.99263	0.9708	0.94981	0.93143	0.91666	0.90338	0.88853	0.87583	0.86607	0.86363	0.86333	0.86508	0.8636	0.86309	0.8678	0.88036
6	8	6	0.576681	1.7759	1.8014	1.8454	1.8761	1.8958	1.9184	1.9244	1.9403	1.9561	1.9811	1.9898	1.9778	1.9414	1.8902	1.8392	1.7946	1.7396	1.6935	1.6625	1.6262	1.5983	1.594	1.5824	1.5513	1.5113	1.4744	1.4518	1.4406	1.4346	1.4276	1.4167	1.3944	1.3713	1.3501	1.333	1.3166	1.2967	1.2786	1.2633	1.2572	1.2525	1.2489	1.2369	1.2248	1.2199	1.2237
8	7	5	0.849332	1.7554	1.777	1.8153	1.8408	1.856	1.8735	1.8765	1.8886	1.9014	1.9229	1.932	1.9237	1.8955	1.8535	1.809	1.7686	1.7198	1.678	1.6481	1.6143	1.587	1.5777	1.5623	1.5314	1.4936	1.459	1.4375	1.4266	1.4206	1.414	1.404	1.3837	1.3624	1.3425	1.3257	1.3092	1.2897	1.2712	1.255	1.246	1.2379	1.2304	1.2152	1.1998	1.1904	1.1879
7	3	2	0.465515	1.0811	1.0876	1.0969	1.0949	1.0841	1.0785	1.0591	1.0481	1.0351	1.0274	1.0113	0.98919	0.95973	0.92817	0.89979	0.87556	0.84792	0.82468	0.80805	0.78972	0.77501	0.76959	0.76154	0.74629	0.72792	0.7109	0.69928	0.69192	0.68647	0.68073	0.67373	0.66304	0.65222	0.64216	0.63351	0.62519	0.61579	0.60701	0.59921	0.59442	0.59011	0.58626	0.57993	0.57377	0.57018	0.56965
8	4	4	0.0871095	1.4434	1.4569	1.4773	1.4833	1.4777	1.4776	1.459	1.4509	1.4402	1.4368	1.4198	1.3916	1.3499	1.3033	1.2614	1.226	1.1846	1.1502	1.1267	1.1	1.0794	1.0747	1.0656	1.044	1.0169	0.99185	0.97527	0.9654	0.95856	0.95108	0.94149	0.9257	0.90975	0.89518	0.88309	0.87161	0.85828	0.8461	0.8357	0.83067	0.82658	0.82328	0.8157	0.80833	0.80518	0.80727
6	4	5	0.467707	1.3803	1.3953	1.4169	1.4236	1.418	1.4188	1.3991	1.3908	1.3785	1.3738	1.3527	1.3194	1.2708	1.2186	1.1741	1.1379	1.0947	1.0599	1.0375	1.0114	0.9923	0.99195	0.98672	0.96705	0.94098	0.91656	0.90062	0.89138	0.88491	0.87761	0.86802	0.85223	0.83647	0.82247	0.81129	0.80097	0.78876	0.77798	0.76933	0.76675	0.76546	0.7653	0.76087	0.75669	0.75709	0.76351
4	6	5	0.267948	1.4366	1.4561	1.4883	1.5059	1.5112	1.522	1.5125	1.5146	1.5139	1.5218	1.5113	1.4838	1.436	1.3805	1.3316	1.2916	1.243	1.2038	1.1792	1.15	1.1289	1.1296	1.1243	1.1016	1.0714	1.0433	1.0259	1.017	1.0116	1.0052	0.99592	0.97844	0.96078	0.94506	0.9327	0.92127	0.90732	0.89498	0.88516	0.88272	0.88171	0.88189	0.87624	0.87069	0.87074	0.87795
7	3	9	0.980028	1.6344	1.6532	1.6745	1.6772	1.6637	1.658	1.6248	1.6041	1.5752	1.5529	1.509	1.4542	1.3848	1.3166	1.262	1.2188	1.168	1.127	1.1007	1.07	1.0478	1.0481	1.0436	1.0227	0.99463	0.96758	0.94808	0.93461	0.92326	0.91082	0.89644	0.87689	0.85814	0.84174	0.8287	0.81702	0.80386	0.79265	0.78411	0.78232	0.78246	0.78445	0.78343	0.78323	0.78788	0.79969
4	8	6	0.348657	1.6676	1.6925	1.7341	1.7612	1.7758	1.7946	1.7935	1.8037	1.8117	1.8291	1.8268	1.8035	1.7556	1.6961	1.6414	1.5955	1.5393	1.4933	1.4637	1.4288	1.4031	1.4025	1.3949	1.3669	1.3299	1.2956	1.2744	1.2636	1.2573	1.2499	1.2388	1.2174	1.1957	1.1762	1.1608	1.1465	1.129	1.1134	1.1009	1.0973	1.0955	1.095	1.0873	1.0796	1.0788	1.0868
4	4	1	0.563366	0.86126	0.8648	0.87754	0.88389	0.88594	0.88843	0.88681	0.88897	0.89361	0.90223	0.9094	0.91059	0.90646	0.89555	0.87938	0.86226	0.84427	0.82736	0.81216	0.79709	0.78264	0.76936	0.75476	0.73852	0.72168	0.70686	0.69713	0.69137	0.68783	0.68455	0.68024	0.6726	0.66417	0.65553	0.64717	0.63848	0.62887	0.61904	0.60917	0.60019	0.59082	0.58103	0.56875	0.55628	0.5453	0.53524
7	6	1	0.456385	1.2716	1.2744	1.2868	1.2893	1.285	1.2819	1.2714	1.266	1.2621	1.2622	1.2597	1.2518	1.2399	1.2228	1.2009	1.1779	1.155	1.133	1.1118	1.0915	1.0712	1.0507	1.0297	1.0084	0.98703	0.96786	0.95365	0.94333	0.9352	0.92742	0.91885	0.90757	0.89562	0.88346	0.87142	0.85911	0.84615	0.83295	0.81968	0.80686	0.79379	0.78048	0.76532	0.75022	0.73667	0.72435
6	7	6	0.34497	1.7098	1.7338	1.7736	1.7991	1.8126	1.83	1.8285	1.8376	1.8452	1.8617	1.8604	1.8396	1.7958	1.7402	1.6877	1.643	1.5884	1.5432	1.5132	1.4783	1.4519	1.449	1.4394	1.4106	1.3733	1.3387	1.3172	1.3059	1.2993	1.2915	1.2802	1.2588	1.237	1.2172	1.2013	1.1862	1.1681	1.1518	1.1383	1.1334	1.1301	1.1279	1.1185	1.1091	1.1065	1.1121
7	6	6	0.16087	1.6916	1.714	1.7498	1.7708	1.7792	1.7921	1.785	1.7888	1.7902	1.8	1.792	1.7664	1.7198	1.6635	1.6117	1.5677	1.5146	1.4707	1.4415	1.4076	1.3819	1.3788	1.3694	1.3419	1.3065	1.2735	1.2524	1.2408	1.2333	1.2249	1.2132	1.1924	1.1713	1.1523	1.1368	1.1224	1.1051	1.0895	1.0767	1.0719	1.0686	1.0666	1.0581	1.0498	1.0477	1.0534
4	8	8	0.23911	1.765	1.793	1.8348	1.8608	1.8726	1.8894	1.8824	1.887	1.8865	1.8942	1.8786	1.8425	1.7819	1.7131	1.6532	1.6041	1.5441	1.4953	1.4643	1.4274	1.4006	1.4016	1.3955	1.3679	1.3305	1.2953	1.2722	1.2589	1.2494	1.2384	1.2241	1.2005	1.177	1.1564	1.1401	1.1252	1.1075	1.0922	1.0803	1.078	1.0778	1.0797	1.0753	1.0715	1.0748	1.0879
8	7	3	0.738406	1.6273	1.6407	1.6713	1.6907	1.7021	1.714	1.717	1.7269	1.7403	1.7612	1.7767	1.7791	1.7682	1.7438	1.7113	1.6785	1.6416	1.608	1.5803	1.5513	1.525	1.5065	1.484	1.4539	1.4204	1.3905	1.3717	1.3617	1.3563	1.351	1.3432	1.3272	1.3097	1.2925	1.2766	1.2605	1.2419	1.2234	1.2057	1.1918	1.1776	1.163	1.1422	1.1209	1.1037	1.09
6	8	1	0.488325	1.3855	1.3862	1.4036	1.4135	1.4189	1.4214	1.4236	1.4275	1.437	1.4497	1.4651	1.4742	1.4805	1.4774	1.4618	1.4406	1.4219	1.4013	1.3771	1.3556	1.3314	1.2996	1.2684	1.242	1.2178	1.1967	1.181	1.1694	1.1606	1.1527	1.1441	1.1329	1.1203	1.1066	1.092	1.0766	1.0606	1.0437	1.0257	1.0064	0.98613	0.96484	0.94142	0.9178	0.8951	0.87205
6	3	5	0.171231	1.2674	1.2794	1.2938	1.2936	1.2813	1.2763	1.2505	1.2361	1.2169	1.2043	1.1763	1.1393	1.0903	1.0406	1	0.9677	0.9294	0.89867	0.87932	0.85648	0.84015	0.84073	0.83719	0.82088	0.79897	0.77816	0.7641	0.75541	0.74876	0.74138	0.7322	0.71814	0.70437	0.69223	0.6826	0.67383	0.66361	0.65472	0.64777	0.64605	0.64559	0.64628	0.64378	0.64169	0.64347	0.65058
9	2	7	0.403568	1.5515	1.5665	1.5812	1.5775	1.558	1.5469	1.5089	1.4836	1.4503	1.4232	1.3767	1.322	1.2558	1.1924	1.1424	1.103	1.0571	1.02	0.99612	0.96841	0.94832	0.94806	0.94366	0.92498	0.90005	0.87591	0.85822	0.84561	0.83478	0.82305	0.8097	0.79214	0.77531	0.76058	0.74877	0.73819	0.72641	0.71635	0.70863	0.70667	0.70644	0.7079	0.70694	0.70678	0.71082	0.72103
7	6	9	0.252637	1.8274	1.8559	1.8954	1.9193	1.9291	1.9437	1.9346	1.9362	1.9319	1.9347	1.9153	1.8776	1.8175	1.7502	1.6915	1.6429	1.5838	1.5351	1.5033	1.4658	1.4381	1.437	1.4294	1.4011	1.3636	1.3279	1.3038	1.2889	1.2775	1.2648	1.2489	1.2244	1.2003	1.1788	1.1616	1.1458	1.1275	1.1116	1.099	1.0955	1.0943	1.0952	1.0904	1.0863	1.089	1.1013
6	4	6	0.815004	1.4541	1.4705	1.4926	1.4987	1.4912	1.4908	1.4676	1.4563	1.44	1.431	1.4038	1.3641	1.3088	1.251	1.2029	1.1645	1.1185	1.0815	1.0581	1.0305	1.0107	1.0112	1.0067	0.9867	0.95991	0.93452	0.91757	0.90728	0.89965	0.89103	0.88019	0.8632	0.84646	0.83171	0.82004	0.80942	0.79694	0.78611	0.77763	0.77561	0.77512	0.77604	0.77288	0.77017	0.77223	0.78089
10	6	1	0.344496	1.49	1.4975	1.5104	1.509	1.4965	1.4882	1.4639	1.4481	1.4296	1.4161	1.3931	1.3641	1.329	1.2925	1.2584	1.2278	1.195	1.166	1.1423	1.1178	1.0961	1.0812	1.0647	1.0432	1.0195	0.99748	0.98076	0.96818	0.95755	0.94686	0.93518	0.92051	0.90581	0.89175	0.87878	0.86615	0.8528	0.83997	0.8279	0.81821	0.80903	0.80039	0.79001	0.78009	0.77267	0.76842
6	4	4	0.909048	1.302	1.3153	1.3361	1.3435	1.3399	1.342	1.3263	1.3211	1.3134	1.3131	1.2991	1.2732	1.233	1.1876	1.1474	1.114	1.0743	1.0419	1.0206	0.99602	0.97759	0.97558	0.96894	0.94944	0.92423	0.90089	0.88598	0.87772	0.87236	0.86635	0.85816	0.84365	0.82899	0.81574	0.805	0.7949	0.78289	0.77204	0.76303	0.75945	0.75688	0.75506	0.74887	0.74275	0.74088	0.74423
7	3	5	0.986375	1.498	1.5131	1.5304	1.5302	1.5154	1.5085	1.4767	1.4572	1.431	1.4116	1.3734	1.3253	1.264	1.2033	1.1545	1.1158	1.0702	1.0335	1.0101	0.98274	0.96303	0.96333	0.95913	0.94018	0.91474	0.89029	0.87315	0.8617	0.85235	0.8421	0.82994	0.81279	0.79616	0.78162	0.77002	0.75955	0.74762	0.73738	0.7295	0.72769	0.7275	0.72884	0.72714	0.72607	0.72938	0.73908
9	5	4	0.705783	1.5961	1.6119	1.6378	1.6493	1.6494	1.6537	1.6408	1.6378	1.6332	1.6361	1.6265	1.6042	1.5672	1.5227	1.48	1.4425	1.3988	1.3617	1.335	1.3054	1.2815	1.2731	1.2599	1.2344	1.2034	1.1748	1.1561	1.1451	1.1377	1.1298	1.1195	1.102	1.0841	1.0674	1.0532	1.0395	1.0236	1.0088	0.99573	0.98819	0.98146	0.97535	0.96416	0.95306	0.94657	0.94546
7	4	5	0.730768	1.4517	1.4669	1.489	1.496	1.4903	1.491	1.471	1.4623	1.4499	1.445	1.424	1.3907	1.3422	1.2896	1.2441	1.2068	1.1624	1.1263	1.1026	1.0752	1.0548	1.0531	1.0465	1.0255	0.99811	0.97249	0.95565	0.94568	0.93859	0.93073	0.92058	0.90405	0.88752	0.87271	0.86076	0.84964	0.83661	0.82498	0.81551	0.81214	0.81	0.80899	0.80362	0.79851	0.79805	0.80363
8	4	2	0.613533	1.275	1.2846	1.3003	1.3033	1.2963	1.2944	1.2771	1.269	1.2594	1.2563	1.2429	1.2206	1.1876	1.1501	1.1155	1.0856	1.0512	1.0222	1.0017	0.97891	0.96073	0.95458	0.94486	0.92565	0.90231	0.88078	0.86655	0.85808	0.85226	0.84604	0.83807	0.8249	0.81147	0.79899	0.78837	0.77813	0.76636	0.75536	0.74565	0.74	0.73494	0.73037	0.72217	0.71409	0.70938	0.70864
6	5	6	0.470731	1.5489	1.5682	1.5969	1.6099	1.6094	1.6151	1.5986	1.5938	1.5849	1.584	1.5642	1.5293	1.4759	1.417	1.3661	1.3246	1.2748	1.2343	1.2083	1.1778	1.1555	1.1551	1.149	1.1259	1.0954	1.0667	1.0481	1.0373	1.0297	1.0212	1.01	0.99138	0.97278	0.95625	0.9431	0.93096	0.91661	0.90397	0.89388	0.89104	0.88977	0.88986	0.88492	0.88026	0.88107	0.88911
9	5	2	0.818805	1.4301	1.4385	1.4548	1.4582	1.4519	1.449	1.4327	1.4244	1.4155	1.4124	1.4015	1.3829	1.356	1.3242	1.2919	1.262	1.2292	1.2002	1.177	1.1526	1.1312	1.1173	1.1008	1.0783	1.0531	1.0302	1.0141	1.0035	0.99565	0.98775	0.97837	0.96443	0.95001	0.93611	0.92344	0.91086	0.89702	0.88359	0.8709	0.86102	0.85136	0.84192	0.82935	0.81694	0.80739	0.80095
7	4	9	0.493491	1.7093	1.7319	1.7601	1.7704	1.765	1.7663	1.7408	1.7274	1.7062	1.6919	1.6551	1.6045	1.5363	1.4665	1.4092	1.3632	1.3085	1.2642	1.2356	1.2022	1.1778	1.1778	1.1722	1.1487	1.1172	1.087	1.0657	1.0516	1.0401	1.0274	1.0124	0.991	0.97024	0.95207	0.93757	0.92448	0.9096	0.89682	0.88698	0.88473	0.88454	0.88631	0.88419	0.88291	0.88718	0.89932
6	6	8	0.791578	1.7422	1.7678	1.8044	1.8246	1.8304	1.8417	1.8288	1.8275	1.8207	1.8215	1.8002	1.7611	1.7	1.6325	1.5745	1.527	1.4695	1.4227	1.3926	1.3571	1.3311	1.3312	1.3247	1.2983	1.2629	1.2295	1.2072	1.1937	1.1838	1.1725	1.1582	1.1356	1.1133	1.0936	1.0779	1.0636	1.0468	1.0322	1.0208	1.018	1.0174	1.0187	1.0144	1.0108	1.0136	1.0254
10	7	4	0.358675	1.7928	1.8114	1.8458	1.8676	1.8795	1.893	1.894	1.9027	1.9129	1.9306	1.9393	1.934	1.9135	1.8806	1.8426	1.8063	1.7641	1.7265	1.697	1.6652	1.6375	1.6218	1.6014	1.5702	1.534	1.5012	1.4801	1.4683	1.4612	1.454	1.4439	1.4249	1.4047	1.3852	1.368	1.3507	1.3308	1.3115	1.2935	1.2808	1.2684	1.2562	1.2372	1.218	1.2039	1.1949
10	5	6	0.767056	1.7683	1.7907	1.8232	1.8401	1.844	1.8523	1.8399	1.8379	1.832	1.8335	1.8181	1.7879	1.74	1.6849	1.6345	1.5914	1.5402	1.4973	1.4676	1.4337	1.4073	1.4013	1.3898	1.3623	1.3274	1.2949	1.273	1.2596	1.2499	1.2394	1.2261	1.2049	1.1835	1.164	1.1479	1.1326	1.115	1.099	1.0855	1.0792	1.0744	1.0708	1.0617	1.0531	1.0501	1.0544
6	8	2	0.512629	1.5016	1.5093	1.5378	1.558	1.5731	1.5856	1.5965	1.6109	1.632	1.6593	1.6875	1.7044	1.7123	1.705	1.6834	1.6572	1.6301	1.603	1.5765	1.5509	1.5249	1.4975	1.4681	1.4376	1.4068	1.3799	1.3628	1.3533	1.3484	1.3441	1.3379	1.3249	1.3101	1.2944	1.2788	1.2623	1.2438	1.2246	1.2049	1.1864	1.1667	1.1458	1.1195	1.0927	1.0684	1.0452
8	4	5	0.759631	1.5192	1.535	1.5577	1.5647	1.559	1.5594	1.5389	1.5297	1.5167	1.5111	1.4895	1.4558	1.407	1.354	1.3077	1.2693	1.2239	1.1867	1.1618	1.1333	1.1117	1.1087	1.1008	1.0786	1.0502	1.0235	1.0058	0.99505	0.98732	0.97879	0.96797	0.95072	0.93345	0.91791	0.90523	0.89339	0.87961	0.86725	0.857	0.85288	0.85	0.84823	0.84209	0.83624	0.83507	0.84
6	6	4	0.873779	1.505	1.5223	1.5549	1.5749	1.5847	1.5978	1.5962	1.6042	1.6129	1.6303	1.6352	1.6237	1.5933	1.5508	1.5078	1.4698	1.4245	1.3863	1.36	1.3301	1.3065	1.3002	1.2882	1.2617	1.2289	1.1991	1.181	1.1722	1.1678	1.1628	1.1548	1.1378	1.1199	1.1033	1.0895	1.0761	1.0599	1.0447	1.0316	1.0248	1.0188	1.0132	1.0009	0.98832	0.98101	0.97953
5	4	8	0.1856	1.5208	1.5385	1.5601	1.5639	1.5525	1.5491	1.5192	1.5023	1.478	1.4607	1.4223	1.3721	1.3067	1.2416	1.1896	1.1487	1.1002	1.0614	1.0372	1.0085	0.98828	0.99015	0.98703	0.9676	0.94089	0.91531	0.89748	0.88579	0.87631	0.86576	0.85312	0.83501	0.81753	0.80233	0.79041	0.77975	0.7675	0.75712	0.74937	0.74832	0.74914	0.7517	0.7509	0.75079	0.75557	0.76745
8	7	2	0.46836	1.5398	1.548	1.5716	1.5847	1.5905	1.5962	1.5951	1.5994	1.6073	1.621	1.6321	1.6335	1.6266	1.609	1.5826	1.5542	1.5244	1.4959	1.4699	1.4439	1.4188	1.3955	1.37	1.3419	1.3127	1.2867	1.2692	1.2584	1.2514	1.2448	1.2365	1.2225	1.2073	1.1916	1.1765	1.1609	1.1437	1.1262	1.1086	1.0928	1.0764	1.0594	1.0381	1.0165	0.9977	0.98073
8	5	7	0.0170709	1.7243	1.7472	1.7796	1.796	1.7986	1.8065	1.7916	1.7879	1.7795	1.7787	1.7585	1.7224	1.667	1.6055	1.5515	1.5067	1.4529	1.4086	1.3793	1.3453	1.3198	1.3174	1.3091	1.2829	1.2487	1.2166	1.1951	1.182	1.1724	1.1618	1.1483	1.1269	1.1057	1.0866	1.0713	1.057	1.0405	1.0257	1.0139	1.0098	1.0075	1.0067	1.0006	0.99503	0.99538	1.0036
9	2	3	0.484675	1.2245	1.2324	1.2381	1.2289	1.2078	1.1946	1.1609	1.1381	1.1097	1.087	1.0509	1.0101	0.96198	0.91647	0.88052	0.85201	0.81905	0.7924	0.7749	0.7548	0.74	0.73872	0.7345	0.72047	0.70214	0.68449	0.6716	0.66247	0.65471	0.64636	0.63684	0.62421	0.61205	0.60129	0.59247	0.58444	0.57554	0.56775	0.56153	0.55921	0.55803	0.55793	0.55607	0.55474	0.55638	0.5623
8	3	5	0.53482	1.4201	1.4329	1.4483	1.4477	1.4341	1.4277	1.3993	1.3826	1.3607	1.3456	1.3146	1.2746	1.2225	1.1697	1.126	1.0906	1.0492	1.0155	0.99337	0.9679	0.94903	0.94749	0.94176	0.92309	0.89873	0.87562	0.85966	0.84932	0.84122	0.83236	0.82173	0.80608	0.79071	0.77703	0.76594	0.75574	0.74406	0.73377	0.72548	0.72253	0.72088	0.72041	0.71677	0.71357	0.7144	0.72075
5	4	7	0.701828	1.4505	1.4672	1.488	1.4919	1.4813	1.4785	1.4509	1.4359	1.4143	1.4	1.3656	1.3197	1.2587	1.1973	1.1479	1.1091	1.0627	1.0259	1.0029	0.97567	0.95645	0.95842	0.95549	0.93672	0.91106	0.88647	0.86966	0.859	0.85062	0.84122	0.8297	0.81262	0.796	0.78155	0.77028	0.76015	0.74838	0.73836	0.73081	0.72976	0.7304	0.73263	0.73136	0.7307	0.73479	0.74563
4	7	8	0.505767	1.6991	1.7246	1.7614	1.7815	1.7865	1.7975	1.7831	1.781	1.7727	1.7724	1.7485	1.7062	1.6416	1.5717	1.5126	1.465	1.4074	1.3608	1.3315	1.2966	1.2716	1.2732	1.2683	1.2431	1.2087	1.1762	1.1545	1.1415	1.1319	1.1209	1.1069	1.0847	1.063	1.0439	1.0289	1.0153	0.99939	0.98565	0.97512	0.97334	0.97373	0.97611	0.97319	0.97087	0.97507	0.98831
5	5	8	0.0547186	1.6078	1.6289	1.6567	1.6671	1.6621	1.6642	1.6402	1.6287	1.6103	1.5992	1.566	1.5182	1.4524	1.3846	1.3292	1.2851	1.2324	1.1901	1.1635	1.132	1.1096	1.1111	1.107	1.085	1.055	1.0264	1.0069	0.99445	0.98472	0.97379	0.96041	0.94057	0.92121	0.90431	0.89104	0.87909	0.86524	0.85338	0.8444	0.84297	0.84351	0.84587	0.84414	0.84308	0.84753	0.85985
6	5	10	0.406134	0.18032	0.34071	0.69765	2.8209	1.0379	0.67545	0.71901	0.87165	0.98655	0.9847	0.86515	0.68954	0.62169	0.62147	0.56654	0.48139	0.40852	0.34251	0.28362	0.22715	0.17608	0.1323	0.095845	0.067348	0.047014	0.032675	0.022835	0.017307	0.014406	0.012771	0.012001	0.011467	0.011049	0.010687	0.010674	0.010658	0.01055	0.010528	0.010566	0.010616	0.010672	0.010758	0.010784	0.010818	0.010932	0.011083
5	4	6	0.455273	1.3781	1.3937	1.4144	1.4191	1.4104	1.4091	1.3849	1.3727	1.3551	1.3447	1.3159	1.2752	1.2197	1.1626	1.1161	1.0793	1.0352	1.0001	0.9783	0.95236	0.93405	0.93574	0.93262	0.91435	0.88933	0.86562	0.84979	0.84016	0.83289	0.8247	0.81436	0.79832	0.78257	0.76882	0.75804	0.7483	0.73685	0.72701	0.7195	0.71825	0.71852	0.7202	0.71814	0.71651	0.7195	0.72892
6	6	7	0.12094	1.6916	1.7155	1.7512	1.771	1.777	1.7884	1.777	1.7772	1.7729	1.7768	1.7601	1.7253	1.669	1.6054	1.5497	1.5038	1.4483	1.4031	1.3739	1.3395	1.3143	1.3139	1.3071	1.2809	1.2462	1.2135	1.1922	1.1799	1.1713	1.1615	1.1486	1.1271	1.1057	1.0867	1.0716	1.0577	1.0412	1.0268	1.0153	1.0122	1.011	1.0115	1.0061	1.0012	1.0025	1.0124
6	6	5	0.335486	1.5747	1.5947	1.6289	1.6491	1.6575	1.6703	1.6649	1.6702	1.6742	1.687	1.6837	1.6629	1.6215	1.5697	1.521	1.4796	1.4296	1.3884	1.361	1.3293	1.3052	1.3022	1.2929	1.2667	1.233	1.2019	1.1827	1.1728	1.1671	1.1605	1.1508	1.132	1.1126	1.0951	1.0809	1.0675	1.0513	1.0365	1.0242	1.0194	1.0158	1.0132	1.0039	0.99467	0.99128	0.99492
5	8	4	0.984218	1.6098	1.6293	1.6698	1.6992	1.7197	1.7415	1.7523	1.7715	1.7943	1.8265	1.8488	1.8518	1.8334	1.7976	1.756	1.7171	1.6703	1.6301	1.6013	1.5689	1.5425	1.5328	1.5167	1.4857	1.4481	1.4144	1.3947	1.3863	1.3835	1.3803	1.3733	1.3552	1.3356	1.3171	1.3014	1.2859	1.2668	1.2486	1.2323	1.2229	1.214	1.205	1.1875	1.1693	1.157	1.1507
6	8	5	0.680006	1.7263	1.7491	1.7916	1.822	1.8425	1.865	1.8738	1.8918	1.9116	1.9409	1.9575	1.9539	1.9276	1.8848	1.8387	1.7969	1.746	1.7026	1.6723	1.6377	1.6102	1.6028	1.5885	1.5569	1.5175	1.4816	1.4602	1.4504	1.4459	1.4409	1.4318	1.4114	1.3897	1.3696	1.3528	1.3365	1.3166	1.298	1.2817	1.2737	1.2665	1.2599	1.2445	1.2287	1.2197	1.2179
8	5	4	0.602989	1.5366	1.5518	1.578	1.5902	1.5914	1.5968	1.5857	1.5845	1.5821	1.5876	1.5806	1.5604	1.5249	1.481	1.4389	1.402	1.3586	1.322	1.2962	1.2672	1.2441	1.2368	1.2246	1.1997	1.1691	1.1411	1.123	1.1129	1.1065	1.0996	1.0901	1.0733	1.0558	1.0397	1.0261	1.0129	0.99754	0.98317	0.97057	0.96365	0.95749	0.95191	0.94099	0.93009	0.92383	0.92296
4	4	7	0.627971	1.3702	1.3856	1.4041	1.4057	1.393	1.3887	1.3595	1.3429	1.3196	1.3029	1.2668	1.2202	1.1597	1.1001	1.0531	1.0165	0.97291	0.9384	0.91725	0.89207	0.87453	0.87732	0.87546	0.8586	0.83502	0.81241	0.79685	0.78686	0.77888	0.76987	0.75894	0.74301	0.72762	0.71432	0.70399	0.69479	0.68409	0.67511	0.66849	0.66803	0.66922	0.67197	0.67164	0.67192	0.67662	0.6878
4	8	5	0.10103	1.6101	1.6328	1.6741	1.7022	1.7191	1.7393	1.7427	1.7567	1.7706	1.7943	1.8014	1.7878	1.7501	1.6985	1.6481	1.6048	1.5517	1.5079	1.4791	1.4455	1.42	1.4173	1.4076	1.3791	1.3422	1.3085	1.2883	1.2789	1.2744	1.2689	1.2598	1.2399	1.2193	1.2005	1.1855	1.1711	1.1535	1.1374	1.124	1.119	1.1153	1.1125	1.1018	1.0908	1.0864	1.0899
5	4	1	0.0967554	0.92943	0.93264	0.94302	0.94585	0.94345	0.94247	0.93543	0.93299	0.93192	0.9348	0.93512	0.93027	0.92074	0.90618	0.88814	0.86995	0.85083	0.83316	0.81752	0.80192	0.78722	0.77434	0.7603	0.74431	0.72755	0.7126	0.70233	0.6957	0.69103	0.68655	0.68118	0.67286	0.66394	0.65495	0.64636	0.63756	0.62796	0.61827	0.60868	0.60007	0.59126	0.58223	0.57111	0.55994	0.55028	0.54184
9	2	10	0.606738	1.7388	1.7611	1.7854	1.7904	1.7782	1.7731	1.7389	1.7165	1.6844	1.6578	1.6082	1.5476	1.4723	1.3992	1.3409	1.2946	1.2404	1.1965	1.1678	1.1345	1.1103	1.1095	1.1039	1.0815	1.0518	1.0228	1.0013	0.98568	0.97202	0.95724	0.94064	0.91919	0.89876	0.88089	0.86653	0.85368	0.83951	0.82746	0.81828	0.81599	0.81586	0.81777	0.8171	0.81747	0.82274	0.83553
8	7	9	0.493932	1.9006	1.9318	1.9764	2.0078	2.0272	2.0497	2.0525	2.0646	2.0727	2.0878	2.0835	2.0594	2.012	1.9534	1.8991	1.8526	1.7948	1.7463	1.7139	1.6756	1.6465	1.6439	1.6343	1.6034	1.5626	1.524	1.4985	1.4833	1.4725	1.4603	1.4444	1.4183	1.3921	1.3686	1.3495	1.3317	1.3109	1.2924	1.2774	1.2723	1.2695	1.2687	1.2609	1.2537	1.2541	1.2646
5	6	3	0.569027	1.3585	1.3726	1.4031	1.4229	1.4345	1.4479	1.4507	1.4616	1.475	1.4967	1.5097	1.5076	1.4886	1.4564	1.4203	1.387	1.3477	1.3141	1.2897	1.2628	1.2407	1.2316	1.2175	1.192	1.1615	1.1342	1.118	1.1108	1.1079	1.1047	1.0987	1.0842	1.0685	1.0536	1.0408	1.0281	1.0128	0.99799	0.98453	0.97625	0.96814	0.95995	0.94524	0.93004	0.91935	0.91297
7	3	4	0.116225	1.265	1.2757	1.2896	1.2894	1.2779	1.273	1.2492	1.2361	1.2192	1.209	1.1852	1.1527	1.109	1.0635	1.0252	0.99399	0.95726	0.92737	0.90782	0.88524	0.86845	0.86689	0.86142	0.84437	0.82225	0.80145	0.78747	0.77889	0.77252	0.76552	0.75677	0.74316	0.72964	0.71751	0.70767	0.69853	0.68794	0.67848	0.67074	0.66779	0.66586	0.66486	0.6606	0.65665	0.65633	0.66083
10	10	2	0.43128	1.8659	1.8747	1.9029	1.9206	1.9312	1.9393	1.943	1.9502	1.962	1.9784	1.9944	2.0012	2.002	1.9918	1.9691	1.9415	1.915	1.8873	1.858	1.8305	1.8012	1.767	1.7323	1.6993	1.6673	1.6389	1.6184	1.6041	1.5936	1.584	1.573	1.5572	1.5398	1.5214	1.5026	1.4828	1.4618	1.44	1.4173	1.3945	1.3708	1.346	1.3175	1.2887	1.262	1.2363
8	3	8	0.050948	0.29637	0.41076	3.0281	1.1993	0.54837	0.49512	0.59575	0.74818	0.85219	0.84938	0.74155	0.58083	0.51888	0.52365	0.47854	0.40692	0.34754	0.29495	0.24878	0.20422	0.16416	0.13061	0.10258	0.080313	0.064389	0.053056	0.045238	0.041505	0.040325	0.039701	0.039499	0.039064	0.038493	0.038167	0.038163	0.038051	0.03766	0.037552	0.037637	0.037786	0.037949	0.038206	0.038214	0.038241	0.038549	0.038993
6	5	5	0.520022	1.4817	1.4993	1.5275	1.541	1.5422	1.549	1.536	1.5342	1.5297	1.5333	1.5205	1.4925	1.4466	1.3937	1.3465	1.3073	1.2603	1.2219	1.1969	1.1678	1.1462	1.1446	1.1374	1.1144	1.0845	1.0567	1.039	1.0293	1.0232	1.0161	1.0064	0.98898	0.97139	0.95558	0.9429	0.93102	0.91681	0.90409	0.89369	0.89007	0.88772	0.88644	0.87976	0.87321	0.8719	0.87714
6	5	7	0.872352	1.6124	1.6333	1.6628	1.6757	1.6743	1.6793	1.6602	1.6532	1.6408	1.6362	1.6109	1.5704	1.511	1.4473	1.3934	1.3498	1.2975	1.2551	1.228	1.1962	1.1731	1.1733	1.1678	1.1444	1.1132	1.0836	1.0639	1.052	1.0432	1.0333	1.0208	1.0009	0.98138	0.96409	0.95042	0.93792	0.92326	0.91051	0.90057	0.89819	0.89761	0.89866	0.89492	0.89165	0.89405	0.9042
7	5	4	0.509829	1.54	1.58	1.5521	1.5673	1.5761	1.5842	1.5871	1.5949	1.6073	1.6258	1.6426	1.6492	1.6467	1.632	1.607	1.5796	1.5505	1.5227	1.4971	1.4717	1.447	1.4236	1.3981	1.3699	1.3406	1.3148	1.2979	1.2881	1.2823	1.2769	1.2698	1.2565	1.2416	1.2264	1.2117	1.1963	1.1792	1.1617	1.1441	1.1282	1.1116	1.0942	1.072	1.0495	1.02974	1.01162
7	7	2	0.180669	1.4793	1.4872	1.5121	1.5273	1.5361	1.5442	1.5471	1.5549	1.5673	1.5858	1.6026	1.6092	1.6067	1.592	1.567	1.5396	1.5105	1.4827	1.4571	1.4317	1.407	1.3836	1.3581	1.3299	1.3006	1.2748	1.2579	1.2481	1.2423	1.2369	1.2298	1.2165	1.2016	1.1864	1.1717	1.1563	1.1392	1.1217	1.1041	1.0882	1.0716	1.0542	1.032	1.0095	0.98974	0.97162
9	3	1	0.287112	0.26028	0.29544	0.35955	0.43704	0.51822	0.62352	0.72382	0.81058	0.8535	0.84466	0.77505	0.66806	0.61162	0.60077	0.56306	0.51327	0.46964	0.43342	0.40545	0.37712	0.35408	0.34204	0.33193	0.31971	0.30829	0.29852	0.29168	0.28917	0.28881	0.28707	0.28415	0.27929	0.27438	0.27013	0.26716	0.26437	0.26077	0.25818	0.25667	0.25723	0.25843	0.26037	0.26122	0.26238	0.26538	0.27079
4	5	2	0.419061	0.14765	0.1404	0.12981	0.16244	0.22334	0.32757	0.47639	0.64352	0.76434	0.78244	0.68615	0.52525	0.46701	0.48347	0.44156	0.37103	0.31477	0.26602	0.22367	0.1828	0.14592	0.11457	0.088098	0.066941	0.051632	0.040712	0.033188	0.029178	0.027322	0.026246	0.025727	0.025208	0.024668	0.024352	0.024301	0.024227	0.024008	0.023945	0.024005	0.024163	0.024359	0.02463	0.024788	0.024974	0.025338	0.025859
10	10	1	0.853492	1.8055	1.8128	1.8348	1.8439	1.8436	1.8429	1.8326	1.8271	1.8228	1.8223	1.8171	1.8039	1.7853	1.7606	1.7302	1.6984	1.6672	1.6368	1.607	1.5784	1.5498	1.5199	1.4901	1.4604	1.431	1.4042	1.3835	1.3672	1.3537	1.3406	1.3267	1.3098	1.2922	1.2744	1.2567	1.2388	1.2202	1.2015	1.1826	1.1642	1.1457	1.1271	1.1065	1.0861	1.0678	1.0513
6	4	1	0.759648	0.17443	0.23819	0.23409	0.28037	0.36646	0.48142	0.61114	0.73637	0.81595	0.82429	0.75039	0.62312	0.5671	0.56966	0.52646	0.46092	0.4053	0.35719	0.31666	0.27718	0.24262	0.21646	0.19475	0.17602	0.16175	0.1511	0.14379	0.14066	0.13992	0.13885	0.13761	0.13534	0.13322	0.13142	0.13031	0.12922	0.12765	0.12667	0.12625	0.12673	0.1275	0.12865	0.12928	0.13007	0.13176	0.13457
7	4	6	0.784886	1.5238	1.5408	1.5641	1.5713	1.5648	1.565	1.5424	1.5317	1.516	1.5078	1.4814	1.4423	1.3873	1.3291	1.28	1.2401	1.1927	1.1542	1.1294	1.1004	1.0791	1.0784	1.0725	1.0511	1.0227	0.99596	0.97802	0.96704	0.95883	0.94973	0.9383	0.92049	0.90287	0.88725	0.87474	0.86323	0.84985	0.8381	0.82875	0.82597	0.82471	0.82483	0.82069	0.81699	0.81823	0.82614
5	8	10	0.298114	1.8762	1.9085	1.954	1.9842	2.0015	2.0225	2.0202	2.0285	2.0308	2.0398	2.0252	1.99	1.9297	1.8605	1.7999	1.7496	1.6876	1.6366	1.6035	1.5641	1.535	1.5352	1.5282	1.4986	1.4585	1.4203	1.3946	1.3787	1.3668	1.3533	1.3362	1.3097	1.2834	1.2602	1.2417	1.225	1.2054	1.1884	1.1752	1.1722	1.1718	1.1737	1.1695	1.1661	1.1705	1.1855
1	5	4	0.853601	0.96675	0.98001	0.99764	1.0031	0.99821	0.99962	0.98269	0.97578	0.9646	0.95934	0.93894	0.9089	0.86672	0.82367	0.78942	0.76301	0.73082	0.70569	0.691	0.67298	0.66086	0.6644	0.66404	0.65164	0.63386	0.617	0.60625	0.60027	0.59612	0.59117	0.58449	0.57324	0.56221	0.55267	0.54544	0.53898	0.5311	0.52446	0.51961	0.51964	0.52085	0.52312	0.52233	0.52181	0.52489	0.53302
7	6	7	0.317838	1.7437	1.7683	1.8054	1.8271	1.8354	1.8485	1.84	1.8425	1.8411	1.8478	1.8348	1.8038	1.751	1.6897	1.6347	1.5887	1.5331	1.4872	1.4571	1.4218	1.3954	1.3935	1.3852	1.3576	1.3213	1.2874	1.2653	1.2525	1.2437	1.2338	1.2206	1.1985	1.1763	1.1564	1.1404	1.1256	1.1081	1.0925	1.0799	1.0759	1.0737	1.0731	1.0663	1.0598	1.0598	1.0684
4	4	2	0.555834	0.97961	0.98869	1.0082	1.0191	1.0236	1.0303	1.0281	1.0326	1.0385	1.0505	1.0561	1.0513	1.0351	1.0105	0.98406	0.96007	0.93201	0.90817	0.89107	0.87214	0.85668	0.85036	0.84049	0.82277	0.80166	0.7828	0.77158	0.76633	0.76408	0.76165	0.75735	0.74731	0.73652	0.72623	0.7174	0.70858	0.69802	0.68784	0.67853	0.6726	0.66674	0.66082	0.65059	0.64005	0.63249	0.62778
7	4	4	0.450679	1.374	1.3872	1.4078	1.4144	1.4098	1.4108	1.3938	1.3872	1.3782	1.3766	1.3615	1.3348	1.2943	1.2486	1.2077	1.1733	1.1328	1.0994	1.0769	1.0513	1.0317	1.0283	1.0203	0.9996	0.97344	0.94917	0.93341	0.92441	0.91835	0.91169	0.90285	0.88773	0.87242	0.85851	0.84709	0.83626	0.82355	0.812	0.80222	0.79783	0.79439	0.79174	0.7847	0.77783	0.77512	0.77767
5	6	8	0.982281	1.6874	1.7116	1.7459	1.7632	1.7655	1.774	1.7571	1.7524	1.7415	1.7383	1.7122	1.6689	1.6046	1.5356	1.4777	1.4309	1.3746	1.329	1.3002	1.266	1.2414	1.2425	1.2374	1.2127	1.1793	1.1476	1.1263	1.1133	1.1035	1.0925	1.0785	1.0569	1.0357	1.017	1.0023	0.98897	0.97337	0.95993	0.9496	0.94768	0.94782	0.9499	0.94698	0.94466	0.94854	0.96116
10	7	7	0.673017	1.9077	1.9356	1.9783	2.0084	2.0277	2.0495	2.055	2.0689	2.0815	2.1015	2.1065	2.0938	2.0603	2.014	1.9674	1.9257	1.8741	1.8299	1.7988	1.7627	1.734	1.7269	1.7132	1.6813	1.6409	1.6033	1.5791	1.5655	1.5567	1.5469	1.5335	1.5095	1.4848	1.4619	1.4429	1.4247	1.4032	1.3834	1.3665	1.3583	1.3517	1.3462	1.3332	1.3203	1.3145	1.3174
8	6	3	0.0361409	1.5469	1.5598	1.587	1.6023	1.6085	1.6168	1.6137	1.6184	1.625	1.639	1.6457	1.6398	1.6207	1.5903	1.5552	1.5218	1.4838	1.4501	1.4237	1.3955	1.371	1.3565	1.3379	1.3105	1.2791	1.2509	1.2329	1.2231	1.2175	1.2118	1.2036	1.1879	1.1711	1.1549	1.1404	1.1258	1.109	1.0925	1.0771	1.0658	1.0547	1.0434	1.0265	1.0093	0.99619	0.98696
5	6	5	0.676933	1.5094	1.5293	1.5628	1.582	1.5892	1.6013	1.5942	1.5983	1.6004	1.6112	1.6048	1.5809	1.5362	1.4823	1.4332	1.3921	1.3425	1.3019	1.2758	1.2451	1.2224	1.2213	1.214	1.1894	1.1572	1.1274	1.109	1.0996	1.0941	1.0877	1.0782	1.06	1.0414	1.0247	1.0114	0.99887	0.98372	0.97013	0.959	0.95542	0.95312	0.95193	0.94446	0.93699	0.93529	0.94075
5	5	3	0.487341	1.2589	1.272	1.2983	1.3135	1.3201	1.3297	1.3268	1.3327	1.3395	1.3541	1.3587	1.3496	1.3247	1.2896	1.2536	1.2217	1.1839	1.1521	1.1301	1.1053	1.0857	1.0798	1.0692	1.0469	1.0196	0.99488	0.98017	0.97321	0.97003	0.9665	0.96041	0.94676	0.93231	0.91878	0.90747	0.89638	0.88297	0.87031	0.85907	0.85291	0.84715	0.84156	0.83031	0.81876	0.81144	0.80851
10	8	8	0.0180635	1.9603	1.9908	2.0366	2.0715	2.0972	2.1248	2.1383	2.1594	2.1798	2.2073	2.2206	2.2161	2.1902	2.1501	2.1079	2.0694	2.0202	1.9775	1.9476	1.9121	1.8838	1.8777	1.8646	1.8321	1.7903	1.7513	1.7263	1.7127	1.7043	1.6947	1.681	1.6557	1.6294	1.6051	1.5849	1.5654	1.5423	1.521	1.5028	1.4944	1.4876	1.4822	1.4684	1.4546	1.4488	1.4526
8	4	8	0.548499	1.7027	1.7241	1.7513	1.761	1.7556	1.7565	1.7322	1.7196	1.7001	1.6875	1.6546	1.6083	1.5455	1.4804	1.4258	1.3814	1.3288	1.2858	1.2575	1.2247	1.2004	1.1986	1.1916	1.1677	1.1363	1.1064	1.0855	1.0717	1.0607	1.0487	1.0343	1.0135	0.99323	0.97524	0.96071	0.94744	0.93229	0.91909	0.90861	0.90535	0.90392	0.90419	0.90046	0.89743	0.89973	0.90951
8	5	8	0.102783	1.7733	1.7984	1.8329	1.8511	1.8549	1.864	1.8494	1.8457	1.8364	1.8344	1.8114	1.7721	1.7127	1.6477	1.5912	1.5446	1.4885	1.4424	1.412	1.3766	1.3502	1.3483	1.3404	1.3137	1.2785	1.2452	1.2226	1.2084	1.1977	1.1857	1.1709	1.1483	1.1259	1.106	1.0899	1.0751	1.0581	1.0431	1.0311	1.0274	1.0256	1.0257	1.0206	1.016	1.0177	1.0279
6	2	5	0.579186	1.1494	1.158	1.165	1.1578	1.139	1.1283	1.0972	1.0771	1.0516	1.032	0.99834	0.95903	0.91125	0.86552	0.82971	0.80182	0.76892	0.74271	0.72636	0.70705	0.69342	0.69453	0.6923	0.67927	0.66146	0.6443	0.63218	0.62406	0.61737	0.60999	0.60129	0.58912	0.57739	0.56715	0.55903	0.55174	0.54341	0.53632	0.53091	0.52981	0.52993	0.53114	0.53027	0.52989	0.53263	0.53995
10	7	3	0.556426	1.4771	0.58909	2.7026	2.1786	1.0061	0.86795	0.98196	1.1693	1.3051	1.3136	1.1812	0.96998	0.88203	0.88118	0.80752	0.69475	0.59756	0.51043	0.43386	0.36032	0.29443	0.23985	0.19473	0.15894	0.13336	0.11525	0.10289	0.097188	0.095577	0.094462	0.093975	0.0924	0.091184	0.090157	0.089729	0.089153	0.08806	0.087535	0.087441	0.08768	0.088027	0.088617	0.088726	0.088917	0.089754	0.091091
7	3	10	0.859816	1.6954	1.7166	1.7408	1.7462	1.735	1.7311	1.6991	1.6793	1.6507	1.6283	1.5834	1.5265	1.4542	1.3829	1.3257	1.2803	1.2268	1.1836	1.1557	1.1233	1.0997	1.0998	1.0949	1.0728	1.0432	1.0146	0.99382	0.9793	0.96696	0.95348	0.93797	0.91718	0.89722	0.87979	0.8659	0.85346	0.83951	0.82767	0.81869	0.81677	0.81695	0.8191	0.81824	0.81829	0.82342	0.83612
8	7	10	0.22905	1.9192	1.9522	1.9978	2.0303	2.0513	2.0754	2.0799	2.093	2.1017	2.1167	2.1113	2.0865	2.0381	1.9788	1.9243	1.8779	1.8197	1.7708	1.7382	1.6994	1.6699	1.6679	1.6587	1.6277	1.5865	1.5473	1.5209	1.5048	1.4929	1.4794	1.4623	1.4351	1.408	1.3836	1.3639	1.3457	1.3244	1.3056	1.2905	1.2857	1.2833	1.2831	1.2762	1.27	1.2716	1.2839
6	7	4	0.815197	1.5903	1.6086	1.6454	1.6704	1.6861	1.7036	1.7087	1.7228	1.739	1.7644	1.779	1.776	1.7532	1.7152	1.6734	1.635	1.589	1.5497	1.5216	1.49	1.4645	1.4553	1.4401	1.4107	1.3749	1.3427	1.3235	1.3145	1.3107	1.3065	1.2988	1.281	1.262	1.2441	1.2289	1.214	1.1958	1.1786	1.1632	1.1545	1.1462	1.1381	1.1223	1.106	1.0953	1.0904
9	5	6	0.62142	1.7207	1.7421	1.7736	1.7894	1.7921	1.7997	1.7863	1.7836	1.7772	1.7785	1.7625	1.7316	1.6826	1.6265	1.5758	1.5328	1.4817	1.439	1.41	1.3767	1.3511	1.3464	1.3361	1.3094	1.2753	1.2435	1.2223	1.2096	1.2006	1.1907	1.178	1.1574	1.1366	1.1178	1.1023	1.0878	1.0709	1.0557	1.0429	1.0374	1.0334	1.0306	1.0224	1.0145	1.0123	1.0173
10	7	2	0.253468	1.6598	1.6697	1.6925	1.7028	1.704	1.7061	1.6977	1.6956	1.6948	1.6996	1.699	1.6895	1.6721	1.6468	1.6162	1.5852	1.5525	1.5219	1.4945	1.4672	1.4412	1.4185	1.3939	1.3658	1.3363	1.3096	1.2907	1.2779	1.2684	1.2593	1.2486	1.233	1.2164	1.1998	1.1839	1.1678	1.1504	1.1329	1.1156	1.1003	1.0849	1.0693	1.05	1.0309	1.0145	1.0007
4	4	5	0.304272	1.8849	0.28405	0.16283	0.1414	0.16415	0.22923	0.34101	0.47618	0.56991	0.5744	0.49026	0.36106	0.31603	0.32926	0.30077	0.25113	0.21251	0.17911	0.14993	0.12151	0.095711	0.073602	0.054731	0.03956	0.028508	0.020521	0.014923	0.011806	0.010213	0.009309	0.0088919	0.0085938	0.0083569	0.0081545	0.0081738	0.0081861	0.0081287	0.00814	0.008199	0.0082719	0.0083524	0.0084599	0.0085234	0.0085959	0.0087327	0.0089065
4	5	7	0.232621	0.97961	0.98869	1.0082	1.0191	1.0236	1.0303	1.0281	1.0326	1.0385	1.0505	1.0561	1.0513	1.0351	1.0105	0.98406	0.96007	0.93201	0.90817	0.89107	0.87214	0.85668	0.85036	0.84049	0.82277	0.80166	0.7828	0.77158	0.76633	0.76408	0.76165	0.75735	0.74731	0.73652	0.72623	0.7174	0.70858	0.69802	0.68784	0.67853	0.6726	0.66674	0.66082	0.65059	0.64005	0.63249	0.62778
6	7	1	0.989395	1.2961	1.2976	1.3134	1.3212	1.324	1.3253	1.3241	1.3258	1.3317	1.3412	1.3518	1.3563	1.3573	1.3501	1.3328	1.3115	1.2917	1.2711	1.2485	1.2278	1.2057	1.1786	1.1517	1.1275	1.1047	1.0847	1.07	1.0594	1.0515	1.0442	1.0362	1.0254	1.0134	1.0007	0.9874	0.97349	0.95893	0.94364	0.92769	0.9111	0.89377	0.87567	0.85543	0.83505	0.81584	0.79678
6	10	5	0.283796	0.89594	0.59263	1.8381	3.0883	1.2827	0.99823	1.0965	1.3096	1.4792	1.5024	1.3565	1.1146	1.0171	1.0187	0.92979	0.79176	0.67179	0.563	0.46598	0.37326	0.28923	0.21681	0.15651	0.10951	0.076015	0.052593	0.036679	0.027624	0.022746	0.019979	0.018614	0.017665	0.016916	0.016306	0.016219	0.016157	0.015976	0.01592	0.015958	0.01605	0.016171	0.016351	0.016471	0.016617	0.016884	0.017248
7	7	3	0.862856	1.5716	1.5851	1.6169	1.6381	1.6515	1.6653	1.6709	1.6832	1.6996	1.7239	1.7428	1.7476	1.738	1.7136	1.6809	1.648	1.6105	1.5766	1.5493	1.5204	1.4946	1.4775	1.4561	1.4262	1.3925	1.3627	1.3444	1.3352	1.3309	1.3267	1.3197	1.304	1.2869	1.2699	1.2546	1.2389	1.2206	1.2025	1.1851	1.172	1.1585	1.1446	1.124	1.1029	1.086	1.0727
4	8	10	0.0770927	1.84	1.8708	1.9136	1.9404	1.9526	1.9697	1.9615	1.9644	1.9604	1.9633	1.9415	1.8997	1.8339	1.7612	1.6991	1.6483	1.5863	1.5357	1.5031	1.4645	1.4363	1.4371	1.431	1.4028	1.3645	1.3281	1.3033	1.2876	1.2755	1.2619	1.245	1.2195	1.1944	1.1724	1.1549	1.1392	1.1208	1.105	1.0929	1.0905	1.0907	1.0932	1.0903	1.0882	1.0933	1.1087
4	4	9	0.605977	1.5142	1.5315	1.551	1.5521	1.5373	1.531	1.4972	1.4765	1.4475	1.4252	1.3813	1.3268	1.2581	1.1915	1.1394	1.0988	1.0508	1.0127	0.98896	0.96093	0.94123	0.94358	0.9412	0.92277	0.89725	0.87259	0.85501	0.84305	0.83303	0.8219	0.80886	0.79094	0.77385	0.75904	0.74746	0.73721	0.72556	0.71582	0.70869	0.70804	0.70935	0.71245	0.71276	0.71387	0.7196	0.73238
5	4	2	0.782525	1.0512	1.0594	1.077	1.0855	1.0871	1.0913	1.0861	1.0878	1.0906	1.0996	1.1024	1.0958	1.0789	1.0542	1.0277	1.0032	0.97513	0.95092	0.93293	0.91338	0.89703	0.88892	0.87757	0.85913	0.83765	0.81839	0.80651	0.80038	0.7972	0.7939	0.78881	0.77836	0.76716	0.75643	0.74701	0.7376	0.72656	0.71585	0.70591	0.69906	0.69228	0.68543	0.67456	0.66348	0.65524	0.64971
10	8	9	0.968245	1.9679	2	2.0463	2.0824	2.1095	2.1387	2.1537	2.176	2.1969	2.2241	2.2369	2.2316	2.2047	2.1641	2.1223	2.0844	2.0352	1.9925	1.9631	1.9276	1.8996	1.8952	1.8835	1.8516	1.8097	1.7702	1.7447	1.7303	1.721	1.7104	1.6956	1.6691	1.6418	1.6167	1.596	1.5763	1.5528	1.5315	1.5135	1.5058	1.5001	1.496	1.4837	1.4716	1.4677	1.4743
4	5	9	0.696208	1.6013	1.622	1.6477	1.655	1.6462	1.6452	1.6164	1.6006	1.5765	1.5595	1.5194	1.466	1.3958	1.3258	1.2699	1.226	1.1737	1.1319	1.1058	1.0749	1.0531	1.0552	1.0521	1.0313	1.0026	0.975	0.95571	0.94292	0.93244	0.92076	0.90685	0.88717	0.86821	0.85175	0.83888	0.82739	0.81423	0.80315	0.79495	0.794	0.79517	0.79826	0.7979	0.79832	0.80402	0.81753
10	7	9	0.282094	1.9426	1.9745	2.0196	2.0531	2.0761	2.1017	2.1105	2.1272	2.141	2.1611	2.1643	2.1494	2.1125	2.0635	2.0159	1.974	1.921	1.8755	1.8444	1.8074	1.7785	1.7742	1.7629	1.7313	1.69	1.6509	1.6251	1.6098	1.5992	1.5872	1.5713	1.5448	1.5179	1.4934	1.4732	1.4542	1.432	1.4118	1.3951	1.3883	1.3835	1.3806	1.3703	1.3606	1.3585	1.3666
4	5	4	0.322905	1.2564	1.2721	1.2984	1.3119	1.3146	1.3224	1.3127	1.3135	1.3124	1.3191	1.3107	1.288	1.2483	1.2017	1.1602	1.126	1.0847	1.0512	1.0301	1.0051	0.98688	0.98673	0.98133	0.96156	0.93543	0.91133	0.89658	0.88918	0.88497	0.88001	0.87251	0.8579	0.84299	0.82963	0.81905	0.80913	0.797	0.78615	0.77731	0.77457	0.77287	0.77201	0.76602	0.76002	0.75869	0.76314
8	5	3	0.369711	1.4559	1.4677	1.4901	1.4998	1.4997	1.503	1.4926	1.4909	1.4892	1.4947	1.491	1.4761	1.4487	1.4133	1.377	1.344	1.3063	1.2737	1.2493	1.2228	1.2006	1.19	1.1753	1.1512	1.1229	1.0971	1.0804	1.0708	1.0648	1.0584	1.0499	1.035	1.0193	1.0044	0.99132	0.9785	0.96372	0.94956	0.93662	0.92797	0.91966	0.91159	0.8988	0.88592	0.8769	0.87196
4	6	4	0.715206	1.3661	1.3839	1.4162	1.4357	1.4447	1.4578	1.4545	1.4616	1.468	1.4833	1.4836	1.467	1.4304	1.3836	1.3394	1.3021	1.2569	1.2199	1.1959	1.1679	1.147	1.1453	1.1377	1.1144	1.0842	1.0566	1.0402	1.0325	1.0287	1.0242	1.0168	1.0007	0.98398	0.96885	0.95674	0.94521	0.93104	0.91814	0.90736	0.90338	0.90038	0.89808	0.88941	0.88055	0.87699	0.87965
5	8	7	0.910917	1.7727	1.8001	1.8437	1.8729	1.8895	1.91	1.9101	1.9211	1.9294	1.9465	1.9434	1.919	1.8694	1.8081	1.7516	1.704	1.6455	1.5973	1.5661	1.529	1.5016	1.5007	1.4925	1.463	1.4239	1.3874	1.3645	1.3522	1.3444	1.3354	1.3225	1.2992	1.2756	1.2545	1.2377	1.2221	1.2033	1.1866	1.1731	1.1693	1.1674	1.1672	1.1596	1.1522	1.1521	1.1615
8	6	2	0.680454	1.4555	1.4633	1.4839	1.4935	1.4953	1.4981	1.4924	1.4929	1.4957	1.5044	1.5091	1.5049	1.4922	1.4707	1.4428	1.4145	1.3843	1.3562	1.3316	1.3067	1.2834	1.2638	1.2419	1.2162	1.1889	1.1644	1.1479	1.1377	1.131	1.1244	1.1163	1.1028	1.0882	1.0736	1.0598	1.0456	1.03	1.0142	0.99871	0.98517	0.9715	0.95735	0.93913	0.92108	0.90563	0.89236
4	7	4	0.717183	1.4615	1.4806	1.5174	1.542	1.5566	1.5741	1.577	1.5898	1.6036	1.6268	1.6363	1.627	1.596	1.5515	1.5066	1.4676	1.4202	1.3808	1.3546	1.3242	1.301	1.297	1.2866	1.2601	1.2265	1.196	1.1781	1.1702	1.167	1.1631	1.1558	1.1386	1.1205	1.1039	1.0903	1.0773	1.0612	1.0462	1.0334	1.0278	1.023	1.0187	1.007	0.99489	0.98849	0.98845
6	8	7	0.774668	1.8182	1.8461	1.8909	1.922	1.9413	1.964	1.9679	1.9821	1.9945	2.0156	2.0181	1.9995	1.9558	1.8988	1.8445	1.7979	1.7402	1.6923	1.6606	1.6231	1.5948	1.5924	1.5825	1.5516	1.5111	1.4736	1.45	1.4375	1.4299	1.421	1.4083	1.3845	1.3602	1.3383	1.3206	1.3041	1.2841	1.2662	1.2515	1.2466	1.2434	1.2419	1.2324	1.223	1.2212	1.2289
4	7	3	0.368355	1.3872	1.4026	1.4379	1.4631	1.4807	1.4991	1.5085	1.5257	1.5468	1.5769	1.5992	1.6042	1.5905	1.5606	1.5243	1.49	1.4493	1.4142	1.3887	1.3604	1.337	1.327	1.3113	1.2837	1.2508	1.2215	1.2048	1.1981	1.1963	1.1943	1.1891	1.1742	1.1578	1.1421	1.1287	1.1151	1.0986	1.0825	1.0677	1.0585	1.0493	1.0398	1.0228	1.005	0.992	0.98348
6	7	3	0.425728	1.5129	1.5267	1.5598	1.5825	1.5976	1.6131	1.6206	1.6351	1.6537	1.6807	1.7019	1.7079	1.6982	1.6729	1.6394	1.6062	1.5679	1.5337	1.5068	1.478	1.4529	1.4376	1.4176	1.3882	1.3546	1.3248	1.307	1.2987	1.2953	1.2919	1.2857	1.2704	1.2535	1.2369	1.2221	1.207	1.1891	1.1715	1.1548	1.1427	1.1303	1.1174	1.0975	1.077	1.061	1.0487
4	5	10	0.157856	1.661	1.6832	1.7102	1.7184	1.7101	1.7094	1.6798	1.6633	1.6379	1.6192	1.5765	1.5204	1.4472	1.3744	1.3163	1.2706	1.2163	1.1728	1.1455	1.1131	1.0902	1.092	1.0884	1.0667	1.037	1.0083	0.98792	0.9741	0.96258	0.94981	0.93481	0.91411	0.89424	0.87692	0.86337	0.8513	0.83757	0.826	0.81744	0.81638	0.81749	0.8207	0.82054	0.82125	0.8274	0.84159
6	4	3	0.055569	1.219	1.23	1.2495	1.2573	1.2557	1.2586	1.2473	1.245	1.2421	1.2462	1.2398	1.2227	1.1927	1.1562	1.1215	1.0916	1.0564	1.027	1.0068	0.98397	0.96607	0.96123	0.95223	0.93271	0.9086	0.88659	0.87274	0.86535	0.86098	0.85617	0.84933	0.83641	0.823	0.8106	0.80024	0.79024	0.77837	0.76731	0.7576	0.7524	0.74779	0.74356	0.7349	0.72621	0.72117	0.72035
5	6	10	0.88474	1.7824	1.8098	1.8463	1.8651	1.8684	1.8777	1.8599	1.8538	1.8398	1.8326	1.8007	1.7517	1.6814	1.6076	1.5462	1.4967	1.4373	1.389	1.3581	1.3216	1.2953	1.2961	1.2907	1.2649	1.2301	1.1966	1.1734	1.1582	1.146	1.1325	1.1161	1.0924	1.0693	1.0491	1.0332	1.0189	1.0024	0.9882	0.9775	0.97556	0.97599	0.97861	0.97672	0.97576	0.98123	0.99595
9	5	6	0.00221589	1.7207	1.7421	1.7736	1.7894	1.7921	1.7997	1.7863	1.7836	1.7772	1.7785	1.7625	1.7316	1.6826	1.6265	1.5758	1.5328	1.4817	1.439	1.41	1.3767	1.3511	1.3464	1.3361	1.3094	1.2753	1.2435	1.2223	1.2096	1.2006	1.1907	1.178	1.1574	1.1366	1.1178	1.1023	1.0878	1.0709	1.0557	1.0429	1.0374	1.0334	1.0306	1.0224	1.0145	1.0123	1.0173
4	4	8	0.651339	1.4431	1.4593	1.4779	1.4788	1.4648	1.4591	1.4271	1.4081	1.3816	1.3618	1.3214	1.2705	1.2057	1.1426	1.0931	1.0545	1.0088	0.97253	0.95018	0.92357	0.90506	0.90764	0.90557	0.88799	0.86354	0.83994	0.82343	0.81245	0.80343	0.79335	0.78136	0.76449	0.74828	0.73424	0.72333	0.71365	0.70251	0.69319	0.68636	0.68584	0.68709	0.69006	0.69009	0.69084	0.69613	0.70815
4	7	10	0.312903	1.7903	1.8186	1.857	1.8779	1.8834	1.8946	1.8787	1.8746	1.8626	1.8576	1.8273	1.7791	1.7086	1.634	1.5718	1.5218	1.4614	1.4124	1.3812	1.3443	1.3176	1.3187	1.3137	1.2874	1.2519	1.2178	1.1943	1.1791	1.167	1.1534	1.137	1.1129	1.0894	1.0689	1.0528	1.0382	1.0214	1.0071	0.99622	0.9944	0.99502	0.99796	0.99618	0.99528	1.001	1.0163
6	6	9	0.749864	1.7867	1.814	1.8516	1.8729	1.8792	1.891	1.8777	1.8757	1.8672	1.8661	1.8416	1.799	1.7346	1.6645	1.6047	1.5559	1.4968	1.4487	1.4177	1.381	1.3542	1.3544	1.348	1.3212	1.2852	1.251	1.2277	1.2131	1.2019	1.1893	1.1737	1.1501	1.1268	1.1063	1.09	1.0751	1.0579	1.0431	1.0316	1.029	1.0286	1.0304	1.0269	1.0242	1.0281	1.0413
7	4	7	0.568778	1.591	1.6098	1.6345	1.6422	1.6354	1.6354	1.6109	1.5987	1.5804	1.5694	1.5386	1.4947	1.4342	1.3714	1.3192	1.2771	1.227	1.1864	1.1603	1.1299	1.1076	1.1074	1.1019	1.0799	1.0505	1.0227	1.0036	0.99158	0.98226	0.97195	0.95927	0.94023	0.92159	0.90514	0.89202	0.88006	0.86624	0.85423	0.84483	0.8424	0.84169	0.84259	0.83937	0.83674	0.83924	0.84893
9	3	2	0.714543	1.2374	1.2446	1.2527	1.2471	1.2308	1.2208	1.1934	1.1757	1.1544	1.1385	1.1118	1.0797	1.0406	1.0015	0.96836	0.94069	0.90932	0.88315	0.86456	0.84402	0.82777	0.82239	0.81436	0.79826	0.77864	0.76017	0.74689	0.73771	0.73024	0.7224	0.71337	0.70097	0.68869	0.67745	0.66783	0.65874	0.64871	0.63951	0.63151	0.62683	0.62294	0.61979	0.61457	0.60978	0.6077	0.60932
5	4	5	0.239297	1.3033	1.318	1.3388	1.3449	1.3388	1.3395	1.3194	1.3108	1.298	1.2924	1.2702	1.2361	1.1871	1.1352	1.0919	1.0572	1.0156	0.98233	0.9615	0.93686	0.91925	0.92027	0.91653	0.89845	0.87406	0.85107	0.83616	0.82758	0.82152	0.8146	0.80554	0.79054	0.77565	0.76252	0.7522	0.74277	0.73152	0.72171	0.71401	0.7123	0.7119	0.71265	0.7094	0.70642	0.70789	0.71531
4	8	1	0.555933	1.2544	1.2546	1.2751	1.2903	1.3031	1.311	1.3229	1.3348	1.3544	1.3772	1.4057	1.4269	1.4452	1.451	1.4403	1.4219	1.4066	1.3882	1.3649	1.3447	1.321	1.2871	1.254	1.2271	1.2031	1.1826	1.1681	1.1581	1.1513	1.1456	1.1391	1.1294	1.1181	1.1052	1.0911	1.0758	1.0598	1.0425	1.0238	1.0032	0.98112	0.95766	0.93154	0.90491	0.87901	0.85192
6	7	5	0.735472	1.6554	1.6771	1.716	1.7417	1.7566	1.7745	1.7764	1.7885	1.8006	1.8221	1.8288	1.8164	1.7819	1.7338	1.6856	1.6434	1.5922	1.5494	1.5203	1.4867	1.4607	1.4556	1.4438	1.4147	1.3778	1.3441	1.3236	1.3136	1.3085	1.3026	1.2932	1.2734	1.2527	1.2337	1.2182	1.2032	1.1851	1.1684	1.1541	1.1477	1.1424	1.1379	1.1257	1.1133	1.1072	1.1084
10	8	4	0.684312	1.8539	1.8728	1.91	1.9357	1.9527	1.9701	1.9776	1.9919	2.0093	2.0342	2.0524	2.0562	2.0453	2.0198	1.986	1.9518	1.9121	1.876	1.8464	1.8149	1.7865	1.7677	1.7443	1.7113	1.6738	1.6399	1.6185	1.607	1.6007	1.5945	1.5852	1.5663	1.5458	1.5256	1.5074	1.4889	1.4675	1.4463	1.4263	1.4113	1.3962	1.3808	1.3581	1.3349	1.3169	1.3035
6	8	3	0.569722	1.5932	1.6072	1.6429	1.669	1.6884	1.7068	1.7196	1.7384	1.7629	1.7957	1.825	1.8387	1.8372	1.8181	1.7875	1.7551	1.7182	1.6843	1.6563	1.6269	1.6001	1.5808	1.5569	1.525	1.4896	1.4583	1.4397	1.4311	1.428	1.4251	1.4192	1.4037	1.3862	1.3687	1.3527	1.3361	1.3166	1.297	1.278	1.2633	1.2479	1.2317	1.2079	1.1834	1.1632	1.1464
8	5	2	0.535158	1.3614	1.3693	1.3862	1.3913	1.3876	1.3868	1.3744	1.3695	1.365	1.3664	1.3613	1.3479	1.3262	1.298	1.2678	1.2394	1.2082	1.1803	1.1578	1.1344	1.1136	1.0996	1.083	1.0606	1.0358	1.0133	0.998	0.9884	0.98168	0.975	0.96672	0.95363	0.93987	0.92648	0.91424	0.902	0.88836	0.87501	0.86229	0.85226	0.84229	0.83235	0.81898	0.80564	0.79508	0.78733
4	6	3	0.969426	1.2874	1.3021	1.3333	1.3538	1.3659	1.3803	1.3835	1.3949	1.4085	1.4306	1.4428	1.4393	1.4179	1.3836	1.3467	1.3135	1.2739	1.2405	1.2173	1.1911	1.1702	1.1637	1.1518	1.1277	1.0981	1.0716	1.0562	1.0496	1.0473	1.0446	1.039	1.0249	1.0096	0.99533	0.98335	0.97151	0.95702	0.94327	0.93095	0.92412	0.91763	0.91115	0.89813	0.88461	0.87569	0.87137
5	6	6	0.843532	1.5737	1.5952	1.6288	1.647	1.6519	1.6624	1.6509	1.6513	1.6478	1.6529	1.6382	1.6059	1.5525	1.4919	1.4389	1.3956	1.3431	1.3006	1.2736	1.2417	1.2185	1.2189	1.213	1.1887	1.1561	1.1258	1.1064	1.0958	1.0887	1.0806	1.0694	1.0499	1.0304	1.013	0.99929	0.98667	0.97153	0.95819	0.94765	0.94505	0.94415	0.94467	0.93939	0.93435	0.93533	0.94418
6	4	8	0.78139	1.5903	1.6095	1.6335	1.6398	1.6308	1.6293	1.6015	1.5864	1.5641	1.5489	1.5124	1.4632	1.3977	1.3315	1.2777	1.235	1.1842	1.1434	1.1175	1.0871	1.0653	1.0663	1.0621	1.0409	1.0123	0.98488	0.96587	0.95346	0.94352	0.93246	0.91918	0.9	0.88138	0.86508	0.85222	0.84065	0.82736	0.81601	0.80736	0.80573	0.80598	0.80804	0.80641	0.80548	0.80964	0.82123
6	6	10	0.651466	1.825	1.8541	1.8934	1.9159	1.9235	1.9363	1.9236	1.922	1.913	1.9107	1.8845	1.8402	1.7737	1.7017	1.6407	1.5909	1.5305	1.4812	1.4493	1.4116	1.3841	1.3841	1.3777	1.3503	1.3136	1.2784	1.2541	1.2385	1.2262	1.2124	1.1956	1.1708	1.1466	1.1253	1.1083	1.0929	1.0753	1.0601	1.0484	1.0457	1.0455	1.0475	1.0446	1.0424	1.0471	1.0615
8	4	10	0.666591	1.7983	1.8243	1.8564	1.871	1.8701	1.8748	1.8531	1.8423	1.8235	1.8107	1.7754	1.7256	1.6577	1.5875	1.5288	1.4811	1.4244	1.3778	1.3471	1.3114	1.285	1.2833	1.2762	1.2505	1.2167	1.1842	1.161	1.1452	1.1321	1.1179	1.1012	1.078	1.0555	1.0356	1.0195	1.0049	0.98852	0.97428	0.96316	0.95993	0.9589	0.95988	0.95698	0.95493	0.95867	0.9708
8	3	9	0.711336	1.6932	1.714	1.738	1.7435	1.7328	1.7293	1.6983	1.6795	1.6523	1.6314	1.5889	1.5345	1.4649	1.3957	1.3398	1.295	1.2423	1.1996	1.1719	1.1396	1.1161	1.1155	1.11	1.0876	1.0579	1.0293	1.0087	0.99438	0.98236	0.96925	0.95413	0.93354	0.9137	0.89628	0.88235	0.86977	0.85566	0.84356	0.83425	0.83187	0.83154	0.8331	0.83146	0.83067	0.83489	0.84651
8	4	7	0.619706	0.24548	0.54825	3.5158	1.1686	0.57237	0.52978	0.64041	0.80358	0.91663	0.91651	0.80231	0.62974	0.56314	0.56868	0.51927	0.44087	0.37578	0.31812	0.26748	0.21869	0.1748	0.13793	0.10715	0.082712	0.0652	0.052741	0.044136	0.039831	0.038184	0.037235	0.03678	0.036263	0.035713	0.035252	0.035227	0.035128	0.034779	0.034709	0.034838	0.035058	0.035317	0.035689	0.035871	0.036091	0.036586	0.037261
6	4	7	0.306176	1.5241	1.5419	1.5647	1.5707	1.5621	1.5607	1.5348	1.5212	1.5015	1.489	1.4566	1.4116	1.3507	1.2883	1.2372	1.1966	1.1482	1.1092	1.0846	1.0557	1.0349	1.0358	1.0316	1.0112	0.9835	0.9571	0.93918	0.9278	0.91901	0.90916	0.89708	0.87899	0.86136	0.84586	0.83364	0.82257	0.80974	0.79868	0.79019	0.7885	0.78853	0.79011	0.78787	0.78619	0.78945	0.79978
9	3	10	0.0980206	1.7918	1.8173	1.8472	1.8591	1.8546	1.8563	1.8303	1.8154	1.7916	1.7735	1.7325	1.678	1.6065	1.5344	1.4752	1.4275	1.371	1.3248	1.2945	1.2592	1.2331	1.2316	1.2248	1.2001	1.1673	1.1358	1.1128	1.0967	1.083	1.0681	1.051	1.0281	1.006	0.98654	0.97084	0.95668	0.94086	0.92727	0.91671	0.91375	0.91297	0.9143	0.91223	0.91117	0.91557	0.92807
6	5	9	0.948584	1.7243	1.7486	1.7806	1.7951	1.7941	1.7994	1.7783	1.7692	1.7528	1.7434	1.7111	1.6629	1.5953	1.5248	1.4662	1.419	1.3625	1.3168	1.2875	1.253	1.228	1.2284	1.223	1.1985	1.1655	1.134	1.1122	1.0981	1.0869	1.0744	1.0593	1.0373	1.0158	0.99697	0.982	0.96849	0.95295	0.9396	0.92936	0.92725	0.92729	0.92933	0.92701	0.92545	0.92986	0.94278
9	2	6	0.645806	1.477	1.49	1.5023	1.4967	1.4763	1.4644	1.427	1.4021	1.3697	1.3437	1.2997	1.2483	1.1863	1.127	1.0803	1.0434	1.0004	0.96585	0.94353	0.91765	0.8989	0.89858	0.89435	0.87679	0.85341	0.83079	0.81432	0.80267	0.79275	0.78199	0.76969	0.75336	0.73769	0.72395	0.7129	0.70298	0.6919	0.68239	0.67504	0.67309	0.6727	0.67381	0.67262	0.67217	0.67559	0.68481
6	5	3	0.591791	1.3244	1.3367	1.3613	1.3744	1.3785	1.3858	1.3805	1.3838	1.3879	1.3996	1.4019	1.3915	1.3666	1.3321	1.2965	1.2645	1.2271	1.1953	1.1725	1.1472	1.1266	1.1188	1.1064	1.0835	1.0559	1.0309	1.0155	1.0077	1.0036	0.9992	0.99234	0.97836	0.96356	0.9496	0.93771	0.92601	0.9121	0.89887	0.88694	0.87974	0.87289	0.86621	0.8542	0.84196	0.83373	0.82972
6	4	2	0.334874	1.1212	1.1286	1.1443	1.1499	1.1482	1.1494	1.1404	1.1385	1.1372	1.1419	1.1403	1.1302	1.111	1.0851	1.0579	1.0328	1.0044	0.97972	0.96098	0.94087	0.92383	0.91456	0.9024	0.88359	0.86196	0.84241	0.8299	0.82286	0.81861	0.8142	0.80824	0.79725	0.78565	0.7745	0.7646	0.75477	0.74343	0.73243	0.72217	0.71479	0.70754	0.7003	0.68943	0.67842	0.67017	0.66465
4	8	2	0.95416	1.3798	1.3885	1.4202	1.4446	1.4649	1.4821	1.4989	1.5192	1.5475	1.5824	1.6189	1.6423	1.6545	1.6488	1.6274	1.6013	1.5734	1.5461	1.5204	1.4951	1.4699	1.4449	1.417	1.3867	1.3554	1.3284	1.3123	1.3047	1.3022	1.3003	1.2961	1.2841	1.2698	1.2548	1.2401	1.2244	1.2064	1.1876	1.1685	1.151	1.1323	1.1122	1.0857	1.0584	1.034	1.0106
7	7	6	0.377228	1.7592	1.7835	1.8238	1.8502	1.8651	1.8834	1.8839	1.8946	1.9042	1.9226	1.9245	1.9074	1.8678	1.8156	1.7648	1.7207	1.667	1.6219	1.5915	1.5561	1.5289	1.5242	1.5128	1.4828	1.4445	1.4091	1.3869	1.3754	1.3685	1.3606	1.3492	1.3274	1.305	1.2846	1.2679	1.2521	1.233	1.2156	1.201	1.1949	1.1903	1.1867	1.1757	1.1646	1.1603	1.1642
8	5	9	0.394979	1.8148	1.842	1.8784	1.8985	1.904	1.9145	1.9007	1.8977	1.8881	1.8853	1.8606	1.8192	1.7571	1.6896	1.6315	1.5835	1.5258	1.4782	1.4468	1.4102	1.383	1.3814	1.3736	1.3463	1.3102	1.2758	1.2521	1.2369	1.2251	1.2119	1.1959	1.1721	1.1486	1.1278	1.1111	1.0958	1.0781	1.0628	1.0506	1.047	1.0456	1.0462	1.0418	1.0381	1.0408	1.0524
7	7	8	0.430789	1.8421	1.8707	1.9134	1.9418	1.9575	1.977	1.9758	1.9849	1.9903	2.0035	1.9966	1.97	1.9196	1.8586	1.8026	1.7552	1.697	1.6486	1.6166	1.5789	1.5506	1.5485	1.5394	1.5094	1.4699	1.4327	1.4085	1.3946	1.3849	1.374	1.3595	1.3349	1.3102	1.2881	1.2704	1.2538	1.2343	1.2169	1.2029	1.1984	1.196	1.1953	1.1879	1.1808	1.181	1.1909
5	5	4	0.627299	1.3366	1.3523	1.3794	1.3934	1.3967	1.4048	1.396	1.3976	1.3978	1.4061	1.4002	1.3796	1.3417	1.2959	1.2537	1.2183	1.1757	1.1408	1.1181	1.0916	1.0718	1.0698	1.0625	1.0408	1.0129	0.98724	0.97148	0.96357	0.95909	0.95393	0.94615	0.93083	0.91508	0.9008	0.8893	0.87842	0.86519	0.85316	0.84312	0.83922	0.83625	0.83403	0.82635	0.81859	0.81562	0.81835
10	8	7	0.377981	1.9462	1.9746	2.0193	2.0528	2.0769	2.1027	2.1149	2.1348	2.1548	2.1824	2.1971	2.1941	2.1704	2.1321	2.0905	2.0521	2.0038	1.9616	1.9314	1.8964	1.8678	1.8596	1.8447	1.8119	1.7705	1.7321	1.7079	1.6949	1.6875	1.6791	1.6666	1.6426	1.6174	1.594	1.5742	1.5551	1.5322	1.511	1.4925	1.4831	1.4749	1.4677	1.452	1.4362	1.4279	1.4284
9	5	7	0.758716	1.7707	1.7947	1.8283	1.8461	1.8502	1.8592	1.8459	1.8434	1.8362	1.8363	1.8175	1.7831	1.7295	1.6693	1.6157	1.5708	1.517	1.4723	1.4423	1.4075	1.3811	1.3774	1.3679	1.3407	1.3055	1.2724	1.2502	1.2365	1.2263	1.2152	1.2013	1.1793	1.1573	1.1376	1.1214	1.1064	1.0891	1.0735	1.0608	1.056	1.0528	1.0512	1.0442	1.0376	1.0371	1.0445
9	5	3	0.264633	1.5198	1.5321	1.5539	1.5623	1.5603	1.562	1.5488	1.5444	1.5395	1.5416	1.5339	1.5156	1.4856	1.4484	1.4112	1.3774	1.339	1.3058	1.2806	1.2534	1.2306	1.219	1.2038	1.1792	1.1505	1.1243	1.1068	1.0964	1.0892	1.0818	1.0724	1.0567	1.0405	1.0251	1.0116	0.99824	0.98309	0.96859	0.95533	0.94627	0.93767	0.92932	0.91659	0.90388	0.89499	0.89024
4	7	6	0.462919	1.5906	1.6137	1.6508	1.6725	1.681	1.6948	1.6868	1.6906	1.691	1.7002	1.6889	1.6584	1.6052	1.5435	1.4891	1.4446	1.3903	1.3465	1.3188	1.2859	1.2621	1.2631	1.2573	1.2321	1.1983	1.1667	1.1469	1.1363	1.1295	1.1217	1.1106	1.0905	1.0702	1.0523	1.0382	1.0253	1.0096	0.99578	0.98492	0.98246	0.98173	0.98257	0.97707	0.97179	0.97288	0.98227
10	8	2	0.134948	1.7327	1.7425	1.7678	1.7811	1.7861	1.7908	1.7872	1.7889	1.7932	1.8029	1.809	1.8058	1.7953	1.7755	1.7474	1.7174	1.6865	1.6566	1.6283	1.6005	1.5731	1.5462	1.5178	1.4877	1.4569	1.4293	1.4097	1.3964	1.3866	1.3774	1.3667	1.3509	1.3338	1.3164	1.2995	1.282	1.2631	1.244	1.2247	1.2067	1.1883	1.1694	1.1467	1.124	1.1039	1.0858
9	3	5	0.387374	1.4913	1.505	1.5212	1.5209	1.5067	1.4999	1.4702	1.4522	1.4286	1.4117	1.3785	1.336	1.2816	1.2267	1.1812	1.1443	1.1013	1.0661	1.0427	1.016	0.99596	0.99364	0.98712	0.96746	0.94205	0.91789	0.90096	0.88973	0.88077	0.87104	0.85952	0.843	0.82681	0.81239	0.8006	0.78977	0.77746	0.76657	0.75776	0.75439	0.75237	0.75159	0.74769	0.74433	0.74506	0.75148
2	5	4	0.632414	1.0745	1.0892	1.1111	1.1204	1.119	1.1235	1.1096	1.1061	1.099	1.0987	1.0827	1.0547	1.012	0.96629	0.92839	0.89853	0.86217	0.83348	0.81632	0.79551	0.78112	0.78391	0.78215	0.76701	0.74594	0.7262	0.7139	0.70746	0.70337	0.69844	0.69144	0.6788	0.66621	0.65519	0.64673	0.63903	0.6296	0.62146	0.61525	0.61457	0.61506	0.61659	0.61419	0.61195	0.61382	0.62121
6	5	2	0.693275	1.2289	1.2368	1.2569	1.2674	1.2709	1.2759	1.2728	1.2761	1.2818	1.2938	1.3012	1.2988	1.2865	1.2646	1.2376	1.2113	1.1819	1.1555	1.1341	1.1119	1.092	1.0782	1.0615	1.0391	1.0142	0.99208	0.97809	0.97052	0.96625	0.9621	0.95615	0.94442	0.93166	0.91908	0.90755	0.89581	0.88238	0.86903	0.85617	0.84597	0.83555	0.82483	0.80976	0.79439	0.78188	0.77186
7	6	8	0.985304	1.7885	1.8151	1.8533	1.8758	1.8845	1.898	1.8886	1.8902	1.8869	1.8911	1.8742	1.8392	1.782	1.7172	1.66	1.6125	1.555	1.5076	1.4766	1.4402	1.4131	1.4118	1.4039	1.376	1.3392	1.3044	1.2813	1.2674	1.2573	1.2459	1.2313	1.208	1.1848	1.1641	1.1476	1.1323	1.1144	1.0987	1.0862	1.0826	1.081	1.0812	1.0756	1.0705	1.0721	1.0827
8	4	9	0.169053	1.7541	1.7777	1.8073	1.8193	1.8157	1.8183	1.7949	1.7828	1.7633	1.7502	1.7155	1.6671	1.6012	1.5331	1.4763	1.4301	1.3752	1.3303	1.3008	1.2665	1.2411	1.2395	1.2325	1.2078	1.1751	1.1439	1.1219	1.107	1.095	1.0819	1.0664	1.0443	1.0229	1.004	0.9887	0.9748	0.95907	0.94537	0.9346	0.9314	0.93024	0.93095	0.92769	0.92524	0.92836	0.93941
8	6	1	0.820329	1.3429	1.3467	1.3583	1.3585	1.3506	1.3449	1.3292	1.3196	1.3101	1.3048	1.295	1.2797	1.2602	1.2371	1.2116	1.1865	1.161	1.137	1.1152	1.0937	1.0732	1.0543	1.0348	1.0136	0.99179	0.972	0.95709	0.94593	0.93681	0.92796	0.9183	0.90597	0.89323	0.88054	0.86829	0.85592	0.84295	0.82999	0.81716	0.80533	0.79351	0.78169	0.76821	0.75488	0.74341	0.73367
7	3	5	0.86088	1.3473	1.3596	1.3747	1.3745	1.3616	1.3561	1.3293	1.3139	1.2937	1.2804	1.2514	1.2131	1.1627	1.1114	1.0691	1.0351	0.99499	0.9626	0.94175	0.9175	0.89979	0.8993	0.89462	0.87701	0.85368	0.83159	0.81652	0.80704	0.79974	0.79172	0.78184	0.76696	0.75233	0.73939	0.72897	0.71946	0.70843	0.69877	0.69108	0.68875	0.68767	0.68775	0.68457	0.68182	0.68301	0.68969
9	2	4	0.439275	1.3119	1.3213	1.3289	1.3206	1.2991	1.286	1.2507	1.2269	1.197	1.173	1.1342	1.0898	1.037	0.98686	0.94728	0.91603	0.87975	0.85044	0.83135	0.80937	0.79329	0.79244	0.78827	0.77311	0.75309	0.73382	0.71978	0.7099	0.70151	0.69242	0.68204	0.66823	0.65493	0.64318	0.63368	0.62505	0.61542	0.60706	0.60049	0.59831	0.59741	0.59769	0.59603	0.59497	0.59718	0.60414
6	7	9	0.922777	1.8387	1.8685	1.9108	1.9377	1.9512	1.9692	1.9638	1.9692	1.9691	1.9764	1.9612	1.9261	1.8674	1.7999	1.7405	1.6913	1.631	1.5814	1.5492	1.511	1.4828	1.4824	1.4751	1.4461	1.4074	1.3707	1.3462	1.3314	1.3204	1.308	1.2922	1.2671	1.2423	1.2203	1.2028	1.1867	1.1679	1.1514	1.1385	1.1353	1.1343	1.1356	1.1307	1.1264	1.1294	1.1424
5	8	8	0.220921	1.8132	1.8424	1.8865	1.9157	1.9317	1.9519	1.9502	1.9594	1.9645	1.9779	1.9693	1.9396	1.8846	1.8193	1.7607	1.7117	1.6515	1.602	1.5701	1.5321	1.5042	1.504	1.4966	1.4672	1.4279	1.3909	1.367	1.3534	1.3441	1.3333	1.3189	1.2944	1.2699	1.2481	1.2308	1.2149	1.1959	1.1793	1.1661	1.1629	1.1618	1.1627	1.1567	1.1511	1.153	1.165
10	8	3	0.467041	1.8011	1.8157	1.8479	1.8687	1.8811	1.8933	1.8971	1.9068	1.9198	1.9396	1.9549	1.9579	1.9495	1.9283	1.8978	1.8658	1.8306	1.7975	1.7684	1.7386	1.7105	1.6872	1.6607	1.6285	1.5937	1.5625	1.542	1.53	1.5227	1.5156	1.5062	1.4891	1.4703	1.4515	1.4338	1.4157	1.3952	1.3745	1.3543	1.3373	1.3199	1.3019	1.278	1.2537	1.2334	1.2163
6	6	2	0.17999	1.3283	1.3363	1.36	1.3745	1.3827	1.3909	1.3934	1.4013	1.4133	1.4317	1.4476	1.4528	1.448	1.431	1.4055	1.3785	1.3493	1.3221	1.2986	1.2747	1.2524	1.2337	1.2124	1.1867	1.1592	1.135	1.1197	1.1115	1.1071	1.1031	1.0972	1.0849	1.0712	1.0574	1.0444	1.0309	1.0155	0.99991	0.98449	0.9713	0.95753	0.94317	0.92394	0.90421	0.88739	0.87253
6	6	6	0.938895	1.6356	1.6576	1.6924	1.7122	1.7191	1.731	1.722	1.7244	1.7237	1.7316	1.7207	1.6921	1.6422	1.5837	1.531	1.4872	1.4341	1.3907	1.3624	1.3293	1.3048	1.3034	1.2956	1.2696	1.2354	1.2036	1.1833	1.1722	1.165	1.1567	1.1453	1.1251	1.1047	1.0864	1.0718	1.0583	1.042	1.0275	1.0157	1.012	1.0099	1.0091	1.0022	0.99539	0.99475	1.002
10	6	3	0.0191505	1.6621	1.6759	1.7021	1.7151	1.7177	1.7228	1.7146	1.7144	1.7146	1.7215	1.7201	1.7075	1.683	1.6496	1.6131	1.5786	1.5398	1.5053	1.4778	1.4486	1.423	1.4068	1.3872	1.3592	1.3276	1.2988	1.2796	1.2678	1.26	1.2519	1.2418	1.2249	1.2072	1.19	1.1745	1.1591	1.1417	1.1247	1.1087	1.0967	1.0849	1.0732	1.0566	1.04	1.0273	1.0186
10	7	6	0.73182	1.864	1.8909	1.9305	1.956	1.9693	1.9859	1.9837	1.9907	1.9949	2.0062	2.0006	1.9779	1.935	1.8817	1.8312	1.7873	1.7339	1.6886	1.6573	1.6212	1.5929	1.587	1.5748	1.5445	1.5059	1.4698	1.4459	1.4318	1.4221	1.4113	1.3972	1.3736	1.3497	1.3279	1.3098	1.2927	1.2728	1.2547	1.2394	1.2326	1.2273	1.2235	1.2131	1.203	1.1996	1.2046
7	6	10	0.324617	1.8595	1.8899	1.931	1.9564	1.968	1.9839	1.976	1.9782	1.974	1.9762	1.9555	1.9163	1.8545	1.7857	1.7261	1.6767	1.6166	1.567	1.5344	1.496	1.4676	1.4666	1.4591	1.4304	1.3921	1.3556	1.3305	1.3145	1.302	1.2881	1.271	1.2455	1.2203	1.198	1.1801	1.1638	1.1451	1.1287	1.1159	1.1125	1.1115	1.1128	1.1086	1.1052	1.1089	1.1224
5	5	9	0.748333	1.6665	1.689	1.718	1.7289	1.7239	1.726	1.7008	1.6881	1.6677	1.6544	1.6177	1.5665	1.497	1.4262	1.3685	1.3227	1.268	1.2241	1.1963	1.1635	1.14	1.1414	1.1372	1.1145	1.0836	1.054	1.0334	1.0199	1.009	0.99692	0.98239	0.96146	0.94125	0.92354	0.9096	0.89715	0.88282	0.87062	0.86142	0.85995	0.8606	0.86325	0.862	0.86151	0.86663	0.87999
[truncated: 54 more columns]

## Sheet: Training dataset2
	1	2	3	4	5	5	6	8	9	10
200	0.97004	1.0811	1.1774	1.265	1.3473	1.498	1.423	1.5687	1.6344	1.6954
206.06	0.97386	1.0876	1.1863	1.2757	1.3596	1.5131	1.4366	1.5856	1.6532	1.7166		1	2	5	7	8	9	10
212.12	0.97801	1.0969	1.1985	1.2896	1.3747	1.5304	1.4524	1.6047	1.6745	1.7408		1.0515	1.1584	1.4962	1.5675	1.6334	1.6932	1.7463
218.18	0.97177	1.0949	1.198	1.2894	1.3745	1.5302	1.4517	1.6056	1.6772	1.7462		1.0559	1.165	1.5108	1.584	1.652	1.714	1.7694
224.24	0.95766	1.0841	1.1875	1.2779	1.3616	1.5154	1.4373	1.5911	1.6637	1.735		1.0595	1.1734	1.528	1.6033	1.6734	1.738	1.7962
230.3	0.9485	1.0785	1.1829	1.273	1.3561	1.5085	1.4306	1.5846	1.658	1.7311		1.0513	1.1692	1.5283	1.6047	1.6767	1.7435	1.8045
236.36	0.92683	1.0591	1.162	1.2492	1.3293	1.4767	1.4007	1.5516	1.6248	1.6991		1.034	1.1554	1.5145	1.5913	1.6642	1.7328	1.7963
242.42	0.91248	1.0481	1.1508	1.2361	1.3139	1.4572	1.3828	1.5312	1.6041	1.6793		1.0226	1.1474	1.5082	1.5854	1.6593	1.7293	1.7948
248.48	0.89579	1.0351	1.1368	1.2192	1.2937	1.431	1.359	1.5032	1.5752	1.6507		0.99635	1.1238	1.4781	1.5542	1.6277	1.6983	1.7653
254.55	0.88324	1.0274	1.129	1.209	1.2804	1.4116	1.342	1.482	1.5529	1.6283		0.97845	1.1092	1.4601	1.5353	1.6085	1.6795	1.7475
260.61	0.86352	1.0113	1.1101	1.1852	1.2514	1.3734	1.3078	1.4405	1.509	1.5834		0.95716	1.0919	1.436	1.5095	1.5817	1.6523	1.7208
266.67	0.84051	0.98919	1.0836	1.1527	1.2131	1.3253	1.2641	1.3887	1.4542	1.5265		0.9403	1.0799	1.4187	1.4905	1.5614	1.6314	1.7001
272.73	0.81324	0.95973	1.0473	1.109	1.1627	1.264	1.2078	1.323	1.3848	1.4542		0.91465	1.0584	1.3839	1.4523	1.5206	1.5889	1.6566
278.79	0.78618	0.92817	1.0086	1.0635	1.1114	1.2033	1.1516	1.2583	1.3166	1.3829		0.88575	1.0313	1.3393	1.4037	1.4688	1.5345	1.6006
284.85	0.76262	0.89979	0.97491	1.0252	1.0691	1.1545	1.1061	1.2065	1.262	1.3257		0.85234	0.99717	1.2818	1.3415	1.4026	1.4649	1.5285
290.91	0.74247	0.87556	0.94689	0.99399	1.0351	1.1158	1.0698	1.1655	1.2188	1.2803		0.82025	0.96207	1.2241	1.2794	1.3366	1.3957	1.4567
296.97	0.72018	0.84792	0.91422	0.95726	0.99499	1.0702	1.027	1.1172	1.168	1.2268		0.79349	0.93149	1.1768	1.2288	1.2832	1.3398	1.3984
303.03	0.70122	0.82468	0.88727	0.92737	0.9626	1.0335	0.99252	1.0783	1.127	1.1836		0.77123	0.90566	1.1388	1.1885	1.2406	1.295	1.3518
309.09	0.68695	0.80805	0.86904	0.90782	0.94175	1.0101	0.97048	1.0535	1.1007	1.1557		0.74645	0.87633	1.0942	1.141	1.1904	1.2423	1.2968
315.15	0.67165	0.78972	0.84837	0.88524	0.9175	0.98274	0.94476	1.0245	1.07	1.1233		0.7256	0.85176	1.0581	1.1025	1.1498	1.1996	1.2522
321.21	0.65895	0.77501	0.83252	0.86845	0.89979	0.96303	0.92615	1.0036	1.0478	1.0997		0.71044	0.83423	1.0346	1.0777	1.1235	1.1719	1.223
327.27	0.65276	0.76959	0.82924	0.86689	0.8993	0.96333	0.92619	1.004	1.0481	1.0998		0.6939	0.81487	1.0074	1.0487	1.0929	1.1396	1.1892
333.33	0.64499	0.76154	0.82253	0.86142	0.89462	0.95913	0.92188	0.99969	1.0436	1.0949		0.68056	0.79944	0.98741	1.0276	1.0706	1.1161	1.1644
339.39	0.63239	0.74629	0.80614	0.84437	0.87701	0.94018	0.90371	0.97983	1.0227	1.0728		0.67528	0.79397	0.98651	1.027	1.07	1.1155	1.1636
345.45	0.61771	0.72792	0.7855	0.82225	0.85368	0.91474	0.87946	0.95313	0.99463	1.0432		0.6682	0.78591	0.98112	1.0218	1.0647	1.11	1.1578
351.52	0.60393	0.7109	0.76626	0.80145	0.83159	0.89029	0.85633	0.92739	0.96758	1.0146		0.65532	0.77031	0.96166	1.0014	1.0434	1.0876	1.1344
357.58	0.59378	0.69928	0.75341	0.78747	0.81652	0.87315	0.84026	0.90907	0.94808	0.99382		0.63989	0.75142	0.93595	0.97443	1.0151	1.0579	1.1033
363.64	0.58649	0.69192	0.74559	0.77889	0.80704	0.8617	0.82978	0.89662	0.93461	0.9793		0.62527	0.73374	0.91147	0.94856	0.98783	1.0293	1.0733
369.7	0.58049	0.68647	0.73993	0.77252	0.79974	0.85235	0.82146	0.88627	0.92326	0.96696		0.61432	0.72133	0.89436	0.93033	0.96838	1.0087	1.0514
375.76	0.57423	0.68073	0.7338	0.76552	0.79172	0.8421	0.81227	0.87492	0.91082	0.95348		0.60625	0.71305	0.88309	0.91804	0.95512	0.99438	1.0361
381.82	0.56725	0.67373	0.72609	0.75677	0.78184	0.82994	0.80124	0.86166	0.89644	0.93797		0.59937	0.70661	0.87405	0.90803	0.9441	0.98236	1.0231
387.88	0.55803	0.66304	0.71386	0.74316	0.76696	0.81279	0.78524	0.84332	0.87689	0.91718		0.59219	0.69981	0.86417	0.8971	0.9321	0.96925	1.0089
393.94	0.54887	0.65222	0.70158	0.72964	0.75233	0.79616	0.76968	0.82562	0.85814	0.89722		0.58421	0.69182	0.85241	0.8842	0.91807	0.95413	0.99263
400	0.5403	0.64216	0.6904	0.71751	0.73939	0.78162	0.75597	0.81018	0.84174	0.87979		0.57403	0.68031	0.83551	0.86608	0.89869	0.93354	0.9708
406.06	0.53271	0.63351	0.68111	0.70767	0.72897	0.77002	0.74503	0.79787	0.8287	0.8659		0.56408	0.66882	0.81901	0.84846	0.88	0.9137	0.94981
412.12	0.52543	0.62519	0.67231	0.69853	0.71946	0.75955	0.7351	0.78683	0.81702	0.85346		0.55491	0.65821	0.80443	0.83295	0.86358	0.89628	0.93143
418.18	0.51756	0.61579	0.66217	0.68794	0.70843	0.74762	0.7237	0.77432	0.80386	0.83951		0.54694	0.64911	0.79269	0.82053	0.85039	0.88235	0.91666
424.24	0.51016	0.60701	0.65293	0.67848	0.69877	0.73738	0.71384	0.76363	0.79265	0.82767		0.53939	0.64042	0.78197	0.80927	0.83848	0.86977	0.90338
430.3	0.50348	0.59921	0.64506	0.67074	0.69108	0.7295	0.70613	0.75548	0.78411	0.81869		0.53127	0.63073	0.76976	0.79648	0.82506	0.85566	0.88853
436.36	0.4988	0.59442	0.6412	0.66779	0.68875	0.72769	0.70414	0.75372	0.78232	0.81677		0.5238	0.62176	0.75912	0.78539	0.81351	0.84356	0.87583
442.42	0.4946	0.59011	0.63813	0.66586	0.68767	0.7275	0.70359	0.75375	0.78246	0.81695		0.51723	0.61388	0.75068	0.77673	0.80455	0.83425	0.86607
448.48	0.49086	0.58626	0.63567	0.66486	0.68775	0.72884	0.7044	0.75548	0.78445	0.8191		0.51302	0.60911	0.74808	0.77435	0.80223	0.83187	0.86363
454.55	0.48582	0.57993	0.63019	0.6606	0.68457	0.72714	0.7021	0.75416	0.78343	0.81824		0.50952	0.605	0.747	0.77363	0.80173	0.83154	0.86333
460.61	0.48107	0.57377	0.6249	0.65665	0.68182	0.72607	0.70034	0.75363	0.78323	0.81829		0.50664	0.60145	0.74727	0.77447	0.80298	0.8331	0.86508
466.67	0.47818	0.57018	0.62279	0.65633	0.68301	0.72938	0.70274	0.75768	0.78788	0.82342		0.50255	0.59566	0.74435	0.7721	0.80106	0.83146	0.8636
472.73	0.4777	0.56965	0.62469	0.66083	0.68969	0.73908	0.71107	0.76853	0.79969	0.83612		0.49888	0.59019	0.74198	0.77041	0.79985	0.83067	0.86309
478.79	0.48165	0.57481	0.63402	0.67431	0.70659	0.76076	0.73052	0.79215	0.82502	0.86315		0.49727	0.58732	0.74393	0.77328	0.80348	0.83489	0.8678
484.85	0.48899	0.58464	0.6492	0.69441	0.73057	0.78993	0.75722	0.82345	0.85822	0.89844		0.49851	0.58781	0.75195	0.7827	0.8141	0.84651	0.88036
490.91	0.49917	0.59901	0.67045	0.72169	0.76242	0.82742	0.79193	0.86333	0.90026	0.94289		0.50512	0.59447	0.77138	0.80448	0.83791	0.87214	0.90764
496.97	0.51211	0.6187	0.69974	0.75883	0.80515	0.87621	0.83769	0.91467	0.95384	0.9994		0.51527	0.60574	0.79818	0.83393	0.86966	0.90606	0.94347
503.03	0.52415	0.64317	0.7392	0.80914	0.86202	0.93729	0.89639	0.97747	1.0181	1.0665		0.5283	0.62141	0.83306	0.87188	0.91026	0.94903	0.98862
509.09	0.5247	0.65924	0.77351	0.85526	0.9137	0.98809	0.94709	1.0276	1.0673	1.1169		0.54426	0.64189	0.87869	0.92107	0.96245	1.0038	1.0459
515.15	0.50847	0.66312	0.80013	0.89394	0.95537	1.02	0.98291	1.0547	1.0897	1.1374		0.55855	0.66495	0.93621	0.982	1.026	1.0695	1.1135
521.21	0.47309	0.65422	0.8194	0.92358	0.98235	1.0239	0.99672	1.0482	1.0732	1.114		0.55923	0.67652	0.98383	1.0313	1.0758	1.1193	1.1632
527.27	0.43193	0.64292	0.82879	0.92994	0.97474	0.98181	0.96991	0.99187	1.0041	1.0331		0.53994	0.67126	1.0146	1.0603	1.1019	1.1417	1.1818
533.33	0.39337	0.63926	0.84278	0.93317	0.95814	0.92739	0.93228	0.92261	0.92198	0.93747		0.49766	0.64738	1.0225	1.0613	1.0945	1.1257	1.1572
539.39	0.36117	0.64716	0.86141	0.93216	0.93278	0.86455	0.88605	0.84593	0.83398	0.83595		0.44646	0.61818	0.99462	1.0202	1.0404	1.0589	1.0786
545.45	0.3373	0.6681	0.88185	0.92464	0.8987	0.7966	0.83284	0.76663	0.74581	0.73608		0.39762	0.5953	0.95981	0.96982	0.9757	0.98091	0.98841
551.52	0.32117	0.69956	0.90084	0.91115	0.85969	0.72932	0.77735	0.69113	0.66411	0.64559		0.35538	0.58358	0.9202	0.91368	0.90532	0.89797	0.8943
557.58	0.31067	0.73873	0.91709	0.89354	0.81879	0.66551	0.72229	0.62173	0.59053	0.56601		0.32186	0.58547	0.87637	0.85387	0.83287	0.81478	0.80194
563.64	0.30624	0.78483	0.92741	0.86967	0.77386	0.60395	0.66626	0.55688	0.5234	0.49521		0.29666	0.59952	0.83126	0.79484	0.7636	0.73722	0.7175
569.7	0.30778	0.83495	0.92953	0.83946	0.72529	0.54626	0.61096	0.49766	0.46346	0.43328		0.27752	0.62311	0.78648	0.73868	0.69944	0.66675	0.64205
575.76	0.31515	0.8858	0.92159	0.80296	0.67366	0.49359	0.55825	0.44471	0.41095	0.37999		0.26423	0.65614	0.73995	0.68365	0.63844	0.60137	0.57335
581.82	0.32806	0.93314	0.90264	0.76044	0.62048	0.44649	0.50986	0.39836	0.36554	0.33488		0.25637	0.69634	0.69261	0.63082	0.58131	0.54166	0.51162
587.88	0.34775	0.97141	0.87127	0.71089	0.56589	0.40384	0.46571	0.35745	0.3256	0.2962		0.25364	0.7409	0.646	0.58099	0.52853	0.48783	0.45668
593.94	0.37182	0.99256	0.83277	0.65969	0.51489	0.36669	0.42769	0.32266	0.29151	0.26345		0.25584	0.78708	0.60137	0.53432	0.48028	0.43947	0.40801
600	0.3991	0.98943	0.79111	0.60968	0.4691	0.33435	0.3948	0.293	0.26257	0.23533		0.26389	0.83283	0.55733	0.48886	0.43508	0.39468	0.3638
606.06	0.42776	0.95997	0.75044	0.56279	0.42921	0.30601	0.3658	0.26725	0.23769	0.21081		0.27592	0.87144	0.51542	0.44603	0.39431	0.3545	0.325
612.12	0.45645	0.90956	0.71368	0.52016	0.39543	0.28085	0.33957	0.24436	0.21556	0.18928		0.2914	0.89621	0.47613	0.40651	0.35796	0.31897	0.29134
618.18	0.48537	0.84807	0.68181	0.48304	0.36812	0.2588	0.31609	0.22384	0.19569	0.17039		0.30997	0.90358	0.44005	0.37127	0.32565	0.28783	0.26215
624.24	0.51506	0.78623	0.65295	0.45236	0.34663	0.23992	0.296	0.20548	0.17808	0.15394		0.33157	0.89474	0.40718	0.34061	0.29683	0.2608	0.23675
630.3	0.54946	0.72895	0.62217	0.42708	0.32868	0.22329	0.27865	0.18858	0.16262	0.13966		0.35566	0.87241	0.37758	0.31425	0.27143	0.23783	0.21484
636.36	0.59031	0.68307	0.59025	0.40756	0.31259	0.20776	0.26246	0.17265	0.14887	0.12694		0.38088	0.83887	0.35156	0.29171	0.24977	0.21869	0.19624
642.42	0.63895	0.65185	0.56114	0.39281	0.29744	0.19245	0.24528	0.15746	0.13594	0.1152		0.4094	0.79245	0.32849	0.27229	0.23149	0.20278	0.18051
648.48	0.6952	0.6345	0.53747	0.37988	0.28228	0.17689	0.22646	0.14269	0.12314	0.1043		0.44148	0.73996	0.30881	0.25622	0.21612	0.18941	0.16699
654.55	0.75746	0.62811	0.52065	0.36819	0.26701	0.1612	0.2075	0.12846	0.11084	0.094312		0.4759	0.69503	0.29277	0.24338	0.20284	0.17758	0.1549
660.61	0.82244	0.62962	0.51063	0.35846	0.25173	0.14613	0.18937	0.11557	0.09961	0.085508		0.51005	0.6694	0.27988	0.23267	0.19115	0.16686	0.14397
666.67	0.88176	0.63874	0.50194	0.34759	0.23591	0.13221	0.17136	0.10471	0.089497	0.078364		0.54084	0.66563	0.26936	0.22289	0.181	0.15709	0.13442
672.73	0.93334	0.65487	0.48982	0.33167	0.21863	0.11917	0.15383	0.095207	0.080177	0.072433		0.56836	0.67883	0.26053	0.21319	0.17201	0.14768	0.12607
678.79	0.98363	0.67146	0.47346	0.31085	0.19958	0.10763	0.13887	0.086857	0.072204	0.067326		0.59602	0.69961	0.25318	0.20302	0.16302	0.13777	0.11815
684.85	1.0309	0.68243	0.45559	0.28898	0.18042	0.098134	0.12715	0.079602	0.065852	0.062678		0.62777	0.7188	0.24474	0.1914	0.1523	0.12673	0.10968
690.91	1.0677	0.68586	0.43994	0.26844	0.1627	0.090346	0.11732	0.073514	0.060819	0.058387		0.6669	0.73047	0.23192	0.1781	0.14002	0.11502	0.10057
696.97	1.0932	0.68408	0.42564	0.24906	0.14648	0.083432	0.10786	0.068283	0.056538	0.054412		0.71143	0.73272	0.21517	0.16425	0.12773	0.10397	0.091158
703.03	1.1058	0.67555	0.40873	0.23061	0.13191	0.076954	0.098651	0.063356	0.052733	0.051049		0.75783	0.72575	0.19748	0.15101	0.11651	0.094401	0.082346
709.09	1.1049	0.66048	0.38769	0.21416	0.11976	0.070988	0.090381	0.058528	0.049263	0.048524		0.80351	0.71367	0.1805	0.13773	0.10609	0.085956	0.074457
715.15	1.0929	0.64718	0.36502	0.19979	0.10975	0.06564	0.083179	0.054066	0.046048	0.046634		0.8466	0.7012	0.16433	0.12358	0.095906	0.07816	0.067377
721.21	1.0731	0.64137	0.34316	0.186	0.10069	0.060807	0.077142	0.050327	0.04318	0.044757		0.88747	0.68835	0.14918	0.11007	0.086656	0.071009	0.061191
727.27	1.0473	0.64216	0.32142	0.17131	0.091767	0.056238	0.072366	0.047278	0.04072	0.042341		0.9323	0.67389	0.13505	0.098364	0.078954	0.064704	0.056021
733.33	1.0153	0.64433	0.29688	0.15589	0.083143	0.051904	0.068342	0.044657	0.03856	0.039641		0.98493	0.65721	0.12206	0.088469	0.072563	0.059278	0.051685
739.39	0.98208	0.64519	0.26937	0.14147	0.075625	0.048021	0.06442	0.042339	0.03658	0.037199		1.0394	0.64029	0.11053	0.080307	0.066987	0.05468	0.047856
745.45	0.94997	0.64331	0.24188	0.12883	0.069634	0.044577	0.060504	0.040164	0.034777	0.03508		1.0852	0.62216	0.10119	0.073752	0.062013	0.050806	0.044463
751.52	0.9182	0.63443	0.21745	0.11749	0.064965	0.041464	0.0569	0.037922	0.03315	0.033099		1.1124	0.59957	0.094322	0.068252	0.057552	0.047456	0.041582
757.58	0.8877	0.6159	0.19729	0.10748	0.061433	0.038683	0.053888	0.035576	0.031695	0.031279		1.1153	0.57652	0.089406	0.063342	0.053576	0.04457	0.039164
763.64	0.8572	0.59078	0.18071	0.098791	0.058657	0.036249	0.051483	0.033275	0.0304	0.029645		1.0981	0.55878	0.085523	0.058791	0.050048	0.042155	0.037096
769.7	0.823	0.56285	0.16672	0.090836	0.055981	0.034168	0.049401	0.031165	0.029175	0.028074		1.0661	0.54761	0.081699	0.054498	0.046869	0.040114	0.035293
775.76	0.78511	0.53215	0.15481	0.083453	0.053229	0.032491	0.047342	0.029324	0.027935	0.026607		1.0192	0.54143	0.07736	0.050638	0.043998	0.038286	0.033644
781.82	0.74718	0.49987	0.14434	0.076879	0.050672	0.031187	0.045166	0.027684	0.026678	0.025346		0.96083	0.53712	0.072746	0.047403	0.041341	0.036597	0.032105
787.88	0.71129	0.46896	0.1346	0.070973	0.048388	0.030156	0.042889	0.026178	0.025524	0.024322		0.90101	0.53125	0.068202	0.044785	0.038832	0.035093	0.030687
793.94	0.6806	0.43988	0.12553	0.065482	0.04626	0.029384	0.040579	0.024838	0.024519	0.023469		0.84634	0.52232	0.063866	0.042641	0.03644	0.033697	0.029378
800	0.65759	0.4108	0.11733	0.060453	0.044204	0.028844	0.038225	0.023699	0.023602	0.022696		0.79739	0.50964	0.059841	0.040834	0.034204	0.032287	0.028174
												0.75306	0.49503	0.056127	0.039206	0.032183	0.030836	0.027058
												0.71411	0.48157	0.052623	0.037569	0.030401	0.029366	0.025986

## Sheet: Training dataset3
200	0.4	0.36	0.4	0.44	0.28	0.28	0.75	0.7125	0.7	0.665	0.4	0.384	0.2	0.21	0.7	0.7	0.1935	0.183825
206.06	0.3	0.27	0.38	0.418	0.24	0.24	0.7	0.665	0.77	0.7315	0.38	0.3648	0.18	0.189	0.68	0.68	0.39472	0.374984
212.12	0.2	0.18	0.3	0.33	0.2	0.2	0.68	0.646	0.6	0.57	0.36	0.3456	0.16	0.168	0.65	0.65	0.5646	0.53637
218.18	0.2	0.18	0.4	0.44	0.19	0.19	0.66	0.627	0.59	0.5605	0.36	0.3456	0.14	0.147	0.64	0.64	1	0.95
224.24	0.2818	0.25362	0.51986	0.571846	0.33476	0.33476	0.77696	0.738112	1.0494	0.99693	0.47528	0.456269	0.25047	0.262994	0.75478	0.75478	1.012	0.9614
230.3	0.36851	0.331659	0.48516	0.533676	0.44202	0.44202	0.68275	0.648612	0.9685	0.920075	0.58694	0.563462	0.32111	0.337166	0.57731	0.57731	1.0407	0.988665
236.36	0.5021	0.45189	0.58774	0.646514	0.58405	0.58405	0.79486	0.755117	1.1054	1.05013	0.77676	0.74569	0.44495	0.467198	0.65448	0.65448	1.0461	0.993795
242.42	0.64903	0.584127	0.73406	0.807466	0.72858	0.72858	0.97151	0.922934	1.3063	1.24099	0.99624	0.95639	0.58924	0.618702	0.80931	0.80931	1.1708	1.11226
248.48	0.74362	0.669258	0.83009	0.913099	0.81713	0.81713	1.0969	1.04205	1.4521	1.37949	1.1549	1.1087	0.6847	0.718935	0.92043	0.92043	1.2814	1.21733
254.55	0.74433	0.669897	0.82485	0.907335	0.81614	0.81614	1.1002	1.04519	1.4677	1.39431	1.1779	1.13078	0.68594	0.720237	0.91854	0.91854	1.2786	1.21467
260.61	0.6501	0.58509	0.72166	0.793826	0.72236	0.72236	0.97484	0.926098	1.3338	1.26711	1.0482	1.00627	0.59352	0.623196	0.80399	0.80399	1.1527	1.09506
266.67	0.50427	0.453843	0.56814	0.624954	0.57567	0.57567	0.7816	0.74252	1.1102	1.05469	0.82904	0.795878	0.45202	0.474621	0.63436	0.63436	0.96946	0.920987
272.73	0.44796	0.403164	0.50793	0.558723	0.51529	0.51529	0.70457	0.669342	1.0146	0.96387	0.74497	0.715171	0.39942	0.419391	0.56919	0.56919	0.89223	0.847618
278.79	0.4572	0.41148	0.51193	0.563123	0.52125	0.52125	0.70741	0.672039	1.013	0.96235	0.75996	0.729562	0.40999	0.43049	0.57198	0.57198	0.87602	0.832219
284.85	0.42031	0.378279	0.46925	0.516175	0.48155	0.48155	0.64688	0.614536	0.9292	0.88274	0.69368	0.665933	0.37568	0.394464	0.5218	0.5218	0.80315	0.762992
290.91	0.36016	0.324144	0.40179	0.441969	0.4192	0.4192	0.5527	0.525065	0.80144	0.761368	0.58652	0.563059	0.31852	0.334446	0.44294	0.44294	0.69633	0.661513
296.97	0.31198	0.280782	0.34601	0.380611	0.36857	0.36857	0.47312	0.449464	0.69028	0.655766	0.49822	0.478291	0.27304	0.286692	0.37657	0.37657	0.59875	0.568812
303.03	0.27054	0.243486	0.29685	0.326535	0.32543	0.32543	0.40222	0.382109	0.59048	0.560956	0.42064	0.403814	0.23373	0.245417	0.31709	0.31709	0.50761	0.482229
309.09	0.23512	0.211608	0.25393	0.279323	0.28923	0.28923	0.33995	0.322952	0.5028	0.47766	0.35287	0.338755	0.19971	0.209696	0.26439	0.26439	0.42506	0.403807
315.15	0.20057	0.180513	0.2124	0.23364	0.25382	0.25382	0.28007	0.266066	0.41864	0.397708	0.28782	0.276307	0.16659	0.17492	0.21374	0.21374	0.34582	0.328529
321.21	0.16995	0.152955	0.17522	0.192742	0.22299	0.22299	0.22635	0.215032	0.34321	0.326049	0.22921	0.220042	0.13692	0.143766	0.16803	0.16803	0.27416	0.260452
327.27	0.14562	0.131058	0.1446	0.15906	0.20009	0.20009	0.18157	0.172491	0.28079	0.26675	0.17948	0.172301	0.11246	0.118083	0.12915	0.12915	0.2135	0.202825
333.33	0.12534	0.112806	0.1191	0.13101	0.18126	0.18126	0.14438	0.137161	0.22917	0.217712	0.1378	0.132288	0.091896	0.0964908	0.096697	0.096697	0.16371	0.155524
339.39	0.10876	0.097884	0.098794	0.108673	0.16527	0.16527	0.1149	0.109155	0.18807	0.178666	0.10473	0.100541	0.075292	0.0790566	0.071163	0.071163	0.12513	0.118873
345.45	0.096862	0.0871758	0.084428	0.0928708	0.15356	0.15356	0.09384	0.089148	0.15852	0.150594	0.08094	0.0777024	0.063358	0.0665259	0.052913	0.052913	0.097971	0.0930725
351.52	0.08333	0.074997	0.08333	0.091663	0.14492	0.14492	0.078919	0.074973	0.13757	0.130691	0.064084	0.0615206	0.054784	0.0575232	0.039989	0.039989	0.07906	0.075107
357.58	0.070409	0.0633681	0.070409	0.0774499	0.13903	0.13903	0.068677	0.0652431	0.12327	0.117107	0.052542	0.0504403	0.048841	0.0512831	0.031089	0.031089	0.066239	0.062927
363.64	0.058488	0.0526392	0.058488	0.0643368	0.13783	0.13783	0.063818	0.0606271	0.11646	0.110637	0.046393	0.0445373	0.046342	0.0486591	0.026344	0.026344	0.059809	0.0568185
369.7	0.048301	0.0434709	0.048301	0.0531311	0.13942	0.13942	0.062299	0.059184	0.1142	0.10849	0.043537	0.0417955	0.045999	0.048299	0.024154	0.024154	0.05731	0.0544445
375.76	0.039923	0.0359307	0.039923	0.0439153	0.14024	0.14024	0.061398	0.0583281	0.11262	0.106989	0.041861	0.0401866	0.045904	0.0481992	0.022927	0.022927	0.055911	0.0531155
381.82	0.033134	0.0298206	0.033134	0.0364474	0.14007	0.14007	0.06094	0.057893	0.11152	0.105944	0.041006	0.0393658	0.045782	0.0480711	0.022399	0.022399	0.055185	0.0524257
387.88	0.027648	0.0248832	0.027648	0.0304128	0.13907	0.13907	0.060014	0.0570133	0.10964	0.104158	0.040143	0.0385373	0.045458	0.0477309	0.021924	0.021924	0.054487	0.0517627
393.94	0.023269	0.0209421	0.023269	0.0255959	0.13768	0.13768	0.059214	0.0562533	0.10779	0.1024	0.039255	0.0376848	0.045093	0.0473477	0.021428	0.021428	0.053372	0.0507034
400	0.019677	0.0177093	0.019677	0.0216447	0.13639	0.13639	0.058606	0.0556757	0.10638	0.101061	0.038695	0.0371472	0.044807	0.0470474	0.021121	0.021121	0.052721	0.0500849
406.06	0.016735	0.0150615	0.016735	0.0184085	0.13579	0.13579	0.058453	0.0555303	0.10569	0.100405	0.038551	0.037009	0.044836	0.0470778	0.021118	0.021118	0.052536	0.0499092
412.12	0.014393	0.0129537	0.014393	0.0158323	0.13499	0.13499	0.05818	0.055271	0.1049	0.099655	0.038375	0.03684	0.044741	0.0469781	0.021067	0.021067	0.05223	0.0496185
418.18	0.012507	0.0112563	0.012507	0.0137577	0.13346	0.13346	0.05753	0.0546535	0.10356	0.098382	0.037976	0.036457	0.044333	0.0465496	0.020853	0.020853	0.051571	0.0489924
424.24	0.01094	0.009846	0.01094	0.012034	0.13267	0.13267	0.057289	0.0544245	0.10285	0.0977075	0.037825	0.036312	0.044241	0.0464531	0.020803	0.020803	0.051285	0.0487207
430.3	0.0096429	0.00867861	0.0096429	0.0106072	0.13248	0.13248	0.057347	0.0544796	0.10266	0.097527	0.03787	0.0363552	0.044371	0.0465896	0.020865	0.020865	0.051259	0.048696
436.36	0.0085773	0.00771957	0.0085773	0.00943503	0.13293	0.13293	0.057584	0.0547048	0.10296	0.097812	0.03808	0.0365568	0.044595	0.0468248	0.020951	0.020951	0.051334	0.0487673
442.42	0.007683	0.0069147	0.007683	0.0084513	0.13355	0.13355	0.057882	0.0549879	0.10344	0.098268	0.038352	0.0368179	0.044845	0.0470873	0.021045	0.021045	0.050334	0.0478173
448.48	0.0068969	0.00620721	0.0068969	0.00758659	0.1345	0.1345	0.057782	0.0548929	0.10334	0.098173	0.038252	0.0367219	0.044745	0.0469823	0.020945	0.020945	0.049334	0.0468673
454.55	0.0062613	0.00563517	0.0062613	0.00688743	0.13467	0.13467	0.057682	0.0547979	0.10324	0.098078	0.038152	0.0366259	0.044645	0.0468773	0.020845	0.020845	0.048334	0.0459173
460.61	0.0057567	0.00518103	0.0057567	0.00633237	0.13494	0.13494	0.057582	0.0547029	0.10314	0.097983	0.038052	0.0365299	0.044545	0.0467722	0.020745	0.020745	0.047334	0.0449673
466.67	0.0053629	0.00482661	0.0053629	0.00589919	0.13619	0.13619	0.057482	0.0546079	0.10304	0.097888	0.037952	0.0364339	0.044445	0.0466672	0.020645	0.020645	0.046334	0.0440173
472.73	0.0050353	0.00453177	0.0050353	0.00553883	0.13829	0.13829	0.057382	0.0545129	0.10294	0.097793	0.037852	0.0363379	0.044345	0.0465622	0.020545	0.020545	0.045334	0.0430673
478.79	0.0047365	0.00426285	0.0047365	0.00521015	0.14252	0.14252	0.057282	0.0544179	0.10284	0.097698	0.037752	0.0362419	0.044245	0.0464572	0.020445	0.020445	0.044334	0.0421173
484.85	0.0044324	0.00398916	0.0044324	0.00487564	0.14934	0.14934	0.057182	0.0543229	0.10274	0.097603	0.037652	0.0361459	0.044145	0.0463522	0.020345	0.020345	0.043334	0.0411673
490.91	0.0041465	0.00373185	0.0041465	0.00456115	0.14834	0.14834	0.057082	0.0542279	0.10264	0.097508	0.037552	0.0360499	0.044045	0.0462472	0.020245	0.020245	0.042334	0.0402173
496.97	0.0039053	0.00351477	0.0039053	0.00429583	0.14734	0.14734	0.056982	0.0541329	0.10254	0.097413	0.037452	0.0359539	0.043945	0.0461422	0.020145	0.020145	0.041334	0.0392673
503.03	0.0037007	0.00333063	0.0037007	0.00407077	0.14634	0.14634	0.056882	0.0540379	0.10244	0.097318	0.037352	0.0358579	0.043845	0.0460372	0.020045	0.020045	0.040334	0.0383173
509.09	0.0035237	0.00317133	0.0035237	0.00387607	0.14534	0.14534	0.056782	0.0539429	0.10234	0.097223	0.037252	0.0357619	0.043745	0.0459322	0.019945	0.019945	0.039334	0.0373673
515.15	0.0033825	0.00304425	0.0033825	0.00372075	0.14434	0.14434	0.056682	0.0538479	0.10224	0.097128	0.037152	0.0356659	0.043645	0.0458272	0.019845	0.019845	0.038334	0.0364173
521.21	0.0032718	0.00294462	0.0032718	0.00359898	0.14334	0.14334	0.056582	0.0537529	0.10214	0.097033	0.037052	0.0355699	0.043545	0.0457222	0.019745	0.019745	0.037334	0.0354673
527.27	0.0031789	0.00286101	0.0031789	0.00349679	0.14234	0.14234	0.056482	0.0536579	0.10204	0.096938	0.036952	0.0354739	0.043445	0.0456172	0.019645	0.019645	0.036334	0.0345173
533.33	0.0030964	0.00278676	0.0030964	0.00340604	0.14134	0.14134	0.056382	0.0535629	0.10194	0.096843	0.036852	0.0353779	0.043345	0.0455122	0.019545	0.019545	0.035334	0.0335673
539.39	0.0030196	0.00271764	0.0030196	0.00332156	0.14034	0.14034	0.056282	0.0534679	0.10184	0.096748	0.036752	0.0352819	0.043245	0.0454072	0.019445	0.019445	0.034334	0.0326173
545.45	0.002946	0.0026514	0.002946	0.0032406	0.13934	0.13934	0.056182	0.0533729	0.10174	0.096653	0.036652	0.0351859	0.043145	0.0453022	0.019345	0.019345	0.033334	0.0316673
551.52	0.002877	0.0025893	0.002877	0.0031647	0.13834	0.13834	0.056082	0.0532779	0.10164	0.096558	0.036552	0.0350899	0.043045	0.0451972	0.019245	0.019245	0.032334	0.0307173
557.58	0.0028011	0.00252099	0.0028011	0.00308121	0.13734	0.13734	0.055982	0.0531829	0.10154	0.096463	0.036452	0.0349939	0.042945	0.0450922	0.019145	0.019145	0.031334	0.0297673
563.64	0.0027074	0.00243666	0.0027074	0.00297814	0.13634	0.13634	0.055882	0.0530879	0.10144	0.096368	0.036352	0.0348979	0.042845	0.0449872	0.019045	0.019045	0.030334	0.0288173
569.7	0.0026053	0.00234477	0.0026053	0.00286583	0.13534	0.13534	0.055782	0.0529929	0.10134	0.096273	0.036252	0.0348019	0.042745	0.0448822	0.018945	0.018945	0.029334	0.0278673
575.76	0.0025148	0.00226332	0.0025148	0.00276628	0.13434	0.13434	0.055682	0.0528979	0.10124	0.096178	0.036152	0.0347059	0.042645	0.0447772	0.018845	0.018845	0.028334	0.0269173
581.82	0.0024459	0.00220131	0.0024459	0.00269049	0.13334	0.13334	0.055582	0.0528029	0.10114	0.096083	0.036052	0.0346099	0.042545	0.0446722	0.018745	0.018745	0.027334	0.0259673
587.88	0.0023966	0.00215694	0.0023966	0.00263626	0.13234	0.13234	0.055482	0.0527079	0.10104	0.095988	0.035952	0.0345139	0.042445	0.0445672	0.018645	0.018645	0.026334	0.0250173
593.94	0.0013966	0.00125694	0.0013966	0.00153626	0.13134	0.13134	0.055382	0.0526129	0.10094	0.095893	0.035852	0.0344179	0.042345	0.0444622	0.018545	0.018545	0.025334	0.0240673
600	0.0012966	0.00116694	0.0012966	0.00142626	0.13034	0.13034	0.055282	0.0525179	0.10084	0.095798	0.035752	0.0343219	0.042245	0.0443572	0.018445	0.018445	0.024334	0.0231173
606.06	0.0011966	0.00107694	0.0011966	0.00131626	0.12934	0.12934	0.055182	0.0524229	0.10074	0.095703	0.035652	0.0342259	0.042145	0.0442522	0.018345	0.018345	0.023334	0.0221673
612.12	0.0010966	0.00098694	0.0010966	0.00120626	0.12834	0.12834	0.055082	0.0523279	0.10064	0.095608	0.035552	0.0341299	0.042045	0.0441472	0.018245	0.018245	0.022334	0.0212173
618.18	0.0009966	0.00089694	0.0009966	0.00109626	0.12734	0.12734	0.054982	0.0522329	0.10054	0.095513	0.035452	0.0340339	0.041945	0.0440422	0.018145	0.018145	0.021334	0.0202673
624.24	0.0008966	0.00080694	0.0008966	0.00098626	0.12634	0.12634	0.054882	0.0521379	0.10044	0.095418	0.035352	0.0339379	0.041845	0.0439372	0.018045	0.018045	0.020334	0.0193173
630.3	0.0007966	0.00071694	0.0007966	0.00087626	0.12534	0.12534	0.054782	0.0520429	0.10034	0.095323	0.035252	0.0338419	0.041745	0.0438322	0.017945	0.017945	0.019334	0.0183673
636.36	0.0006966	0.00062694	0.0006966	0.00076626	0.12434	0.12434	0.054682	0.0519479	0.10024	0.095228	0.035152	0.0337459	0.041645	0.0437272	0.017845	0.017845	0.018334	0.0174173
642.42	0.0005966	0.00053694	0.0005966	0.00065626	0.12334	0.12334	0.054582	0.0518529	0.10014	0.095133	0.035052	0.0336499	0.041545	0.0436222	0.017745	0.017745	0.017334	0.0164673
648.48	0.0004966	0.00044694	0.0004966	0.00054626	0.12234	0.12234	0.054482	0.0517579	0.10004	0.095038	0.034952	0.0335539	0.041445	0.0435172	0.017645	0.017645	0.016334	0.0155173
654.55	0.0003966	0.00035694	0.0003966	0.00043626	0.12134	0.12134	0.054382	0.0516629	0.09994	0.094943	0.034852	0.0334579	0.041345	0.0434122	0.017545	0.017545	0.015334	0.0145673
660.61	0.0002966	0.00026694	0.0002966	0.00032626	0.12034	0.12034	0.054282	0.0515679	0.09984	0.094848	0.034752	0.0333619	0.041245	0.0433072	0.017445	0.017445	0.014334	0.0136173
666.67	0.0001966	0.00017694	0.0001966	0.00021626	0.11934	0.11934	0.054182	0.0514729	0.09974	0.094753	0.034652	0.0332659	0.041145	0.0432022	0.017345	0.017345	0.013334	0.0126673
672.73	0.0001961	0.00017649	0.0001961	0.00021571	0.11834	0.11834	0.054082	0.0513779	0.09964	0.094658	0.034552	0.0331699	0.041045	0.0430972	0.017245	0.017245	0.012334	0.0117173
678.79	0.0001956	0.00017604	0.0001956	0.00021516	0.11734	0.11734	0.053982	0.0512829	0.09954	0.094563	0.034452	0.0330739	0.040945	0.0429922	0.017145	0.017145	0.011334	0.0107673
684.85	0.0001951	0.00017559	0.0001951	0.00021461	0.11634	0.11634	0.053882	0.0511879	0.09944	0.094468	0.034352	0.0329779	0.040845	0.0428872	0.017045	0.017045	0.011234	0.0106723
690.91	0.0001946	0.00017514	0.0001946	0.00021406	0.11534	0.11534	0.053782	0.0510929	0.09934	0.094373	0.034252	0.0328819	0.040745	0.0427822	0.016945	0.016945	0.010234	0.0097223
696.97	0.0001941	0.00017469	0.0001941	0.00021351	0.11434	0.11434	0.053682	0.0509979	0.09924	0.094278	0.034152	0.0327859	0.040645	0.0426772	0.016845	0.016845	0.009234	0.0087723
703.03	0.0001936	0.00017424	0.0001936	0.00021296	0.11334	0.11334	0.053582	0.0509029	0.09914	0.094183	0.034052	0.0326899	0.040545	0.0425722	0.016745	0.016745	0.008234	0.0078223
709.09	0.0001931	0.00017379	0.0001931	0.00021241	0.11234	0.11234	0.053482	0.0508079	0.09904	0.094088	0.033952	0.0325939	0.040445	0.0424672	0.016645	0.016645	0.007234	0.0068723
715.15	0.0001926	0.00017334	0.0001926	0.00021186	0.11134	0.11134	0.053382	0.0507129	0.09894	0.093993	0.033852	0.0324979	0.040345	0.0423622	0.016545	0.016545	0.006234	0.0059223
721.21	0.0001921	0.00017289	0.0001921	0.00021131	0.11034	0.11034	0.053282	0.0506179	0.09884	0.093898	0.033752	0.0324019	0.040245	0.0422572	0.016445	0.016445	0.005234	0.0049723
727.27	0.0001916	0.00017244	0.0001916	0.00021076	0.10934	0.10934	0.053182	0.0505229	0.09874	0.093803	0.033652	0.0323059	0.040145	0.0421522	0.016345	0.016345	0.004234	0.0040223
733.33	0.0001911	0.00017199	0.0001911	0.00021021	0.10834	0.10834	0.053082	0.0504279	0.09864	0.093708	0.033552	0.0322099	0.040045	0.0420472	0.016245	0.016245	0.003234	0.0030723
739.39	0.0001906	0.00017154	0.0001906	0.00020966	0.10734	0.10734	0.052982	0.0503329	0.09854	0.093613	0.033452	0.0321139	0.039945	0.0419422	0.016145	0.016145	0.002234	0.0021223
745.45	0.0001901	0.00017109	0.0001901	0.00020911	0.10634	0.10634	0.052882	0.0502379	0.09844	0.093518	0.033352	0.0320179	0.039845	0.0418372	0.016045	0.016045	0.001234	0.0011723
751.52	0.0001896	0.00017064	0.0001896	0.00020856	0.10534	0.10534	0.052782	0.0501429	0.09834	0.093423	0.033252	0.0319219	0.039745	0.0417322	0.015945	0.015945	0.001224	0.0011628
757.58	0.0001891	0.00017019	0.0001891	0.00020801	0.10434	0.10434	0.052682	0.0500479	0.09824	0.093328	0.033152	0.0318259	0.039645	0.0416272	0.015845	0.015845	0.001214	0.0011533
763.64	0.0001886	0.00016974	0.0001886	0.00020746	0.10334	0.10334	0.052582	0.0499529	0.09814	0.093233	0.033052	0.0317299	0.039545	0.0415222	0.015745	0.015745	0.001204	0.0011438
769.7	0.0001881	0.00016929	0.0001881	0.00020691	0.10234	0.10234	0.052482	0.0498579	0.09804	0.093138	0.032952	0.0316339	0.039445	0.0414172	0.015645	0.015645	0.001194	0.0011343
775.76	0.0001876	0.00016884	0.0001876	0.00020636	0.10134	0.10134	0.052382	0.0497629	0.09794	0.093043	0.032852	0.0315379	0.039345	0.0413122	0.015545	0.015545	0.001184	0.0011248
781.82	0.0001871	0.00016839	0.0001871	0.00020581	0.10034	0.10034	0.052282	0.0496679	0.09784	0.092948	0.032752	0.0314419	0.039245	0.0412072	0.015445	0.015445	0.001174	0.0011153
787.88	0.0001866	0.00016794	0.0001866	0.00020526	0.09934	0.09934	0.052182	0.0495729	0.09774	0.092853	0.032652	0.0313459	0.039145	0.0411022	0.015345	0.015345	0.001164	0.0011058
793.94	0.0001861	0.00016749	0.0001861	0.00020471	0.09834	0.09834	0.052082	0.0494779	0.09764	0.092758	0.032552	0.0312499	0.039045	0.0409972	0.015245	0.015245	0.001154	0.0010963
800	0.0001856	0.00016704	0.0001856	0.00020416	0.09734	0.09734	0.051982	0.0493829	0.09754	0.092663	0.032452	0.0311539	0.038945	0.0408922	0.015145	0.015145	0.001144	0.0010868

## Sheet: prediction results1
	4	5	6	8	9	10			4	5	6	7	8	10		4	5	6	7	8	10
	0.14765	1.1619	1.2289	1.3614	1.4301	1.4963			1.1959	1.2637	1.3283	1.3911	1.4555	1.5824	200	1.1959	1.2637	1.3283	1.3911	1.4555	1.5824
	0.1404	1.1705	1.2368	1.3693	1.4385	1.5058			1.2054	1.2723	1.3363	1.3991	1.4633	1.5922	206.06	1.2054	1.2723	1.3363	1.3991	1.4633	1.5922
	0.12981	1.1925	1.2569	1.3862	1.4548	1.5218			1.2326	1.2979	1.36	1.4211	1.4839	1.6121	212.12	1.2326	1.2979	1.36	1.4211	1.4839	1.6121
	0.16244	1.2057	1.2674	1.3913	1.4582	1.5237			1.2518	1.315	1.3745	1.433	1.4935	1.6188	218.18	1.2518	1.315	1.3745	1.433	1.4935	1.6188
	0.22334	1.2125	1.2709	1.3876	1.4519	1.5147			1.2654	1.3262	1.3827	1.4377	1.4953	1.6155	224.24	1.2654	1.3262	1.3827	1.4377	1.4953	1.6155
	0.32757	1.2203	1.2759	1.3868	1.449	1.5099			1.2786	1.3372	1.3909	1.4431	1.4981	1.6147	230.3	1.2786	1.3372	1.3909	1.4431	1.4981	1.6147
	0.47639	1.2209	1.2728	1.3744	1.4327	1.4894			1.287	1.3431	1.3934	1.441	1.4924	1.601	236.36	1.287	1.3431	1.3934	1.441	1.4924	1.601
	0.64352	1.2277	1.2761	1.3695	1.4244	1.4776			1.3007	1.3543	1.4013	1.4449	1.4929	1.5946	242.42	1.3007	1.3543	1.4013	1.4449	1.4929	1.5946
	0.76434	1.2374	1.2818	1.365	1.4155	1.4638			1.3193	1.3702	1.4133	1.4519	1.4957	1.5883	248.48	1.3193	1.3702	1.4133	1.4519	1.4957	1.5883
	0.78244	1.2537	1.2938	1.3664	1.4124	1.4558			1.3449	1.3928	1.4317	1.4651	1.5044	1.5876	254.55	1.3449	1.3928	1.4317	1.4651	1.5044	1.5876
	0.68615	1.2654	1.3012	1.3613	1.4015	1.4383			1.3676	1.4129	1.4476	1.4747	1.5091	1.5798	260.61	1.3676	1.4129	1.4476	1.4747	1.5091	1.5798
	0.52525	1.2664	1.2988	1.3479	1.3829	1.4134			1.3776	1.4214	1.4528	1.4744	1.5049	1.5635	266.67	1.3776	1.4214	1.4528	1.4744	1.5049	1.5635
	0.46701	1.2562	1.2865	1.3262	1.356	1.3804			1.375	1.4186	1.448	1.4648	1.4922	1.539	272.73	1.375	1.4186	1.448	1.4648	1.4922	1.539
	0.48347	1.2352	1.2646	1.298	1.3242	1.3439			1.3581	1.4024	1.431	1.4448	1.4707	1.5085	278.79	1.3581	1.4024	1.431	1.4448	1.4707	1.5085
	0.44156	1.2086	1.2376	1.2678	1.2919	1.3089			1.3323	1.377	1.4055	1.4178	1.4428	1.4756	284.85	1.3323	1.377	1.4055	1.4178	1.4428	1.4756
	0.37103	1.1826	1.2113	1.2394	1.262	1.2773			1.3056	1.3503	1.3785	1.39	1.4145	1.444	290.91	1.3056	1.3503	1.3785	1.39	1.4145	1.444
	0.31477	1.1532	1.1819	1.2082	1.2292	1.2427			1.2755	1.3208	1.3493	1.3599	1.3843	1.4101	296.97	1.2755	1.3208	1.3493	1.3599	1.3843	1.4101
	0.26602	1.1271	1.1555	1.1803	1.2002	1.2123			1.2482	1.2937	1.3221	1.3322	1.3562	1.3793	303.03	1.2482	1.2937	1.3221	1.3322	1.3562	1.3793
	0.22367	1.1064	1.1341	1.1578	1.177	1.1882			1.226	1.2707	1.2986	1.3082	1.3316	1.3533	309.09	1.226	1.2707	1.2986	1.3082	1.3316	1.3533
	0.1828	1.0846	1.1119	1.1344	1.1526	1.1629			1.2027	1.2471	1.2747	1.2838	1.3067	1.3266	315.15	1.2027	1.2471	1.2747	1.2838	1.3067	1.3266
	0.14592	1.0654	1.092	1.1136	1.1312	1.141			1.1818	1.2253	1.2524	1.261	1.2834	1.3024	321.21	1.1818	1.2253	1.2524	1.261	1.2834	1.3024
	0.11457	1.0529	1.0782	1.0996	1.1173	1.1276			1.1667	1.2081	1.2337	1.2424	1.2638	1.284	327.27	1.1667	1.2081	1.2337	1.2424	1.2638	1.284
	0.088098	1.0371	1.0615	1.083	1.1008	1.1118			1.148	1.1877	1.2124	1.2212	1.2419	1.2635	333.33	1.148	1.1877	1.2124	1.2212	1.2419	1.2635
	0.066941	1.015	1.0391	1.0606	1.0783	1.0892			1.1232	1.1622	1.1867	1.1956	1.2162	1.2378	339.39	1.1232	1.1622	1.1867	1.1956	1.2162	1.2378
	0.051632	0.99015	1.0142	1.0358	1.0531	1.0638			1.0957	1.1347	1.1592	1.1683	1.1889	1.2099	345.45	1.0957	1.1347	1.1592	1.1683	1.1889	1.2099
	0.040712	0.96816	0.99208	1.0133	1.0302	1.0403			1.0718	1.1105	1.135	1.1439	1.1644	1.1845	351.52	1.0718	1.1105	1.135	1.1439	1.1644	1.1845
	0.033188	0.95479	0.97809	0.998	1.0141	1.0235			1.0577	1.0958	1.1197	1.1281	1.1479	1.1665	357.58	1.0577	1.0958	1.1197	1.1281	1.1479	1.1665
	0.029178	0.94815	0.97052	0.9884	1.0035	1.0119			1.0514	1.0886	1.1115	1.1189	1.1377	1.1543	363.64	1.0514	1.0886	1.1115	1.1189	1.1377	1.1543
	0.027322	0.94508	0.96625	0.98168	0.99565	1.0028			1.0494	1.0855	1.1071	1.1133	1.131	1.1451	369.7	1.0494	1.0855	1.1071	1.1133	1.131	1.1451
	0.026246	0.94204	0.9621	0.975	0.98775	0.99353			1.0476	1.0826	1.1031	1.108	1.1244	1.136	375.76	1.0476	1.0826	1.1031	1.108	1.1244	1.136
	0.025727	0.93702	0.95615	0.96672	0.97837	0.98291			1.0434	1.0776	1.0972	1.1008	1.1163	1.1254	381.82	1.0434	1.0776	1.0972	1.1008	1.1163	1.1254
	0.025208	0.92576	0.94442	0.95363	0.96443	0.96804			1.0319	1.0658	1.0849	1.0879	1.1028	1.1101	387.88	1.0319	1.0658	1.0849	1.0879	1.1028	1.1101
	0.024668	0.91338	0.93166	0.93987	0.95001	0.95292			1.0189	1.0525	1.0712	1.0738	1.0882	1.0941	393.94	1.0189	1.0525	1.0712	1.0738	1.0882	1.0941
	0.024352	0.90118	0.91908	0.92648	0.93611	0.93846			1.0059	1.0391	1.0574	1.0595	1.0736	1.0784	400	1.0059	1.0391	1.0574	1.0595	1.0736	1.0784
	0.024301	0.89012	0.90755	0.91424	0.92344	0.92541			0.99392	1.0265	1.0444	1.0462	1.0598	1.0639	406.06	0.99392	1.0265	1.0444	1.0462	1.0598	1.0639
	0.024227	0.87885	0.89581	0.902	0.91086	0.9126			0.98151	1.0134	1.0309	1.0324	1.0456	1.0493	412.12	0.98151	1.0134	1.0309	1.0324	1.0456	1.0493
	0.024008	0.86568	0.88238	0.88836	0.89702	0.89866			0.96685	0.99827	1.0155	1.017	1.03	1.0334	418.18	0.96685	0.99827	1.0155	1.017	1.03	1.0334
	0.023945	0.85263	0.86903	0.87501	0.88359	0.88524			0.95208	0.98297	0.99991	1.0014	1.0142	1.0177	424.24	0.95208	0.98297	0.99991	1.0014	1.0142	1.0177
	0.024005	0.84011	0.85617	0.86229	0.8709	0.87275			0.93769	0.9679	0.98449	0.98616	0.99871	1.0027	430.3	0.93769	0.9679	0.98449	0.98616	0.99871	1.0027
	0.024163	0.8305	0.84597	0.85226	0.86102	0.86328			0.92622	0.95532	0.9713	0.97312	0.98517	0.99014	436.36	0.92622	0.95532	0.9713	0.97312	0.98517	0.99014
	0.024359	0.82064	0.83555	0.84229	0.85136	0.85426			0.91422	0.94219	0.95753	0.9597	0.9715	0.97771	442.42	0.91422	0.94219	0.95753	0.9597	0.9715	0.97771
	0.02463	0.81038	0.82483	0.83235	0.84192	0.84569			0.90144	0.92829	0.94317	0.94581	0.95735	0.96535	448.48	0.90144	0.92829	0.94317	0.94581	0.95735	0.96535
	0.024788	0.79535	0.80976	0.81898	0.82935	0.83432			0.88295	0.90908	0.92394	0.9275	0.93913	0.94971	454.55	0.88295	0.90908	0.92394	0.9275	0.93913	0.94971
	0.024974	0.77991	0.79439	0.80564	0.81694	0.82323			0.86385	0.88931	0.90421	0.90892	0.92108	0.93421	460.61	0.86385	0.88931	0.90421	0.90892	0.92108	0.93421
	0.025338	0.76747	0.78188	0.79508	0.80739	0.81515			0.8479	0.87253	0.88739	0.89318	0.90563	0.92168	466.67	0.8479	0.87253	0.88739	0.89318	0.90563	0.92168
	0.025859	0.75747	0.77186	0.78733	0.80095	0.81053			0.83412	0.85776	0.87253	0.8796	0.89236	0.91213	472.73	0.83412	0.85776	0.87253	0.8796	0.89236	0.91213
	0.026784	0.75171	0.76594	0.78464	0.80012	0.81229			0.82407	0.8464	0.86101	0.86983	0.88298	0.90798	478.79	0.82407	0.8464	0.86101	0.86983	0.88298	0.90798
	0.028161	0.75292	0.7665	0.78797	0.80513	0.81989			0.82189	0.84241	0.85645	0.86691	0.88027	0.9102	484.85	0.82189	0.84241	0.85645	0.86691	0.88027	0.9102
	0.029933	0.76082	0.77332	0.7968	0.81565	0.83279			0.8273	0.84555	0.85846	0.87025	0.88238	0.91829	490.91	0.8273	0.84555	0.85846	0.87025	0.88238	0.91829
	0.032091	0.77789	0.78789	0.81186	0.83191	0.8512			0.84328	0.85783	0.86852	0.881	0.89181	0.93217	496.97	0.84328	0.85783	0.86852	0.881	0.89181	0.93217
	0.035053	0.81128	0.81482	0.8334	0.85244	0.87183			0.87988	0.88697	0.89175	0.90249	0.90781	0.94976	503.03	0.87988	0.88697	0.89175	0.90249	0.90781	0.94976
	0.037882	0.84727	0.84026	0.84627	0.86129	0.87778			0.9226	0.91863	0.91398	0.92001	0.91627	0.95418	509.09	0.9226	0.91863	0.91398	0.92001	0.91627	0.95418
	0.039741	0.88727	0.86383	0.84654	0.85296	0.86187			0.97434	0.95425	0.935	0.93169	0.9136	0.93909	515.15	0.97434	0.95425	0.935	0.93169	0.9136	0.93909
	0.04002	0.93603	0.88862	0.83387	0.82583	0.82113			1.0409	0.99811	0.95788	0.93889	0.90038	0.9023	521.21	1.0409	0.99811	0.95788	0.93889	0.90038	0.9023
	0.037563	1.0017	0.92809	0.82643	0.79984	0.77678			1.1314	1.0641	1.0003	0.95996	0.89947	0.86741	527.27	1.1314	1.0641	1.0003	0.95996	0.89947	0.86741
	0.033985	1.0858	0.98332	0.8289	0.78184	0.73873			1.2439	1.1486	1.0586	0.99344	0.90933	0.83968	533.33	1.2439	1.1486	1.0586	0.99344	0.90933	0.83968
	0.029863	1.1918	1.059	0.84708	0.77786	0.71338			1.3838	1.2569	1.1388	1.0451	0.93582	0.82528	539.39	1.3838	1.2569	1.1388	1.0451	0.93582	0.82528
	0.025829	1.3198	1.1576	0.88525	0.79245	0.70482			1.5554	1.3928	1.2459	1.1202	0.98387	0.82851	545.45	1.5554	1.3928	1.2459	1.1202	0.98387	0.82851
	0.022198	1.4611	1.2735	0.94138	0.82448	0.71206			1.7535	1.55	1.3759	1.2164	1.0514	0.84801	551.52	1.7535	1.55	1.3759	1.2164	1.0514	0.84801
	0.019044	1.6086	1.4024	1.0124	0.87157	0.73203			1.9754	1.7247	1.5243	1.3314	1.1358	0.88091	557.58	1.9754	1.7247	1.5243	1.3314	1.1358	0.88091
	0.016318	1.7579	1.5446	1.1012	0.93822	0.76766			2.2234	1.9217	1.6933	1.4718	1.2429	0.93311	563.64	2.2234	1.9217	1.6933	1.4718	1.2429	0.93311
	0.013973	1.9005	1.693	1.2056	1.0249	0.81868			2.4814	2.1386	1.8727	1.6367	1.3703	1.0071	569.7	2.4814	2.1386	1.8727	1.6367	1.3703	1.0071
	0.011907	2.0315	1.837	1.3222	1.131	0.88431			2.7196	2.3696	2.0474	1.8224	1.5119	1.1048	575.76	2.7196	2.3696	2.0474	1.8224	1.5119	1.1048
	0.010091	2.1483	1.964	1.4481	1.253	0.96485			2.9023	2.6027	2.2056	2.0215	1.6604	1.2269	581.82	2.9023	2.6027	2.2056	2.0215	1.6604	1.2269
	0.0085208	2.2477	2.0661	1.5846	1.3868	1.0698			3.0042	2.8241	2.354	2.227	1.8181	1.3796	587.88	3.0042	2.8241	2.354	2.227	1.8181	1.3796
	0.0072081	2.3243	2.1392	1.7197	1.5085	1.2014			3.0332	3.0043	2.5047	2.4113	1.9812	1.5523	593.94	3.0332	3.0043	2.5047	2.4113	1.9812	1.5523
	0.006128	2.3719	2.1849	1.8398	1.5975	1.3634			3.0197	3.1152	2.6688	2.5502	2.1554	1.7375	600	3.0197	3.1152	2.6688	2.5502	2.1554	1.7375
	0.0052559	2.3801	2.2026	1.9281	1.6462	1.5444			2.9965	3.1355	2.8392	2.6226	2.3399	1.9182	606.06	2.9965	3.1355	2.8392	2.6226	2.3399	1.9182
	0.0045511	2.3372	2.189	1.9672	1.6642	1.7063			2.9803	3.0692	2.9948	2.6187	2.5214	2.0656	612.12	2.9803	3.0692	2.9948	2.6187	2.5214	2.0656
	0.0039792	2.2465	2.1513	1.9455	1.6666	1.7976			2.9628	2.9541	3.1145	2.5449	2.6772	2.1547	618.18	2.9628	2.9541	3.1145	2.5449	2.6772	2.1547
	0.0035043	2.1307	2.1053	1.8743	1.6629	1.8018			2.9156	2.8387	3.1899	2.4285	2.7932	2.1846	624.24	2.9156	2.8387	3.1899	2.4285	2.7932	2.1846
	0.0031051	1.9984	2.0562	1.7722	1.6526	1.7297			2.7753	2.7403	3.2097	2.2964	2.862	2.1591	630.3	2.7753	2.7403	3.2097	2.2964	2.862	2.1591
	0.0027679	1.8639	2.0165	1.6669	1.6363	1.6184			2.5124	2.6723	3.1758	2.1822	2.8799	2.1002	636.36	2.5124	2.6723	3.1758	2.1822	2.8799	2.1002
	0.0024884	1.7359	1.9926	1.5784	1.6229	1.5091			2.1642	2.6351	3.0868	2.1041	2.8378	2.0445	642.42	2.1642	2.6351	3.0868	2.1041	2.8378	2.0445
	0.0022554	1.6173	1.9807	1.5202	1.6306	1.4283			1.8029	2.6097	2.9387	2.0687	2.7427	2.0222	648.48	1.8029	2.6097	2.9387	2.0687	2.7427	2.0222
	0.0020542	1.5067	1.97	1.4819	1.6653	1.3674			1.4784	2.558	2.7537	2.0586	2.6376	2.0349	654.55	1.4784	2.558	2.7537	2.0586	2.6376	2.0349
	0.0018755	1.4038	1.933	1.446	1.7062	1.2936			1.2089	2.451	2.5672	2.0525	2.5537	2.0472	660.61	1.2089	2.451	2.5672	2.0525	2.5537	2.0472
	0.0017243	1.307	1.8406	1.4048	1.7194	1.201			0.99736	2.2781	2.3926	2.0522	2.465	2.0278	666.67	0.99736	2.2781	2.3926	2.0522	2.465	2.0278
	0.0015957	1.2113	1.7161	1.3566	1.6987	1.1137			0.83046	2.0483	2.2276	2.0695	2.3545	1.9851	672.73	0.83046	2.0483	2.2276	2.0695	2.3545	1.9851
	0.0014995	1.1139	1.5952	1.3096	1.6659	1.0441			0.69461	1.7814	2.0748	2.104	2.2429	1.9381	678.79	0.69461	1.7814	2.0748	2.104	2.2429	1.9381
	0.0014298	1.0155	1.4941	1.2765	1.648	0.98779			0.58258	1.5121	1.9435	2.1561	2.1633	1.906	684.85	0.58258	1.5121	1.9435	2.1561	2.1633	1.906
	0.0013684	0.91136	1.408	1.2595	1.6372	0.93511			0.49199	1.2666	1.8405	2.2172	2.124	1.896	690.91	0.49199	1.2666	1.8405	2.2172	2.124	1.896
	0.0012988	0.80394	1.3246	1.2502	1.5978	0.88529			0.42207	1.0612	1.7632	2.2615	2.1151	1.8878	696.97	0.42207	1.0612	1.7632	2.2615	2.1151	1.8878
	0.0012191	0.7036	1.2335	1.2463	1.523	0.84189			0.36998	0.89409	1.6945	2.2861	2.1245	1.8723	703.03	0.36998	0.89409	1.6945	2.2861	2.1245	1.8723
	0.0011414	0.61478	1.1325	1.2545	1.4249	0.8062			0.33041	0.75596	1.5983	2.3096	2.1471	1.8601	709.09	0.33041	0.75596	1.5983	2.3096	2.1471	1.8601
	0.0010742	0.53798	1.0237	1.274	1.3181	0.78029			0.29915	0.64157	1.4493	2.3256	2.1724	1.854	715.15	0.29915	0.64157	1.4493	2.3256	2.1724	1.854
	0.0010179	0.47353	0.91221	1.3016	1.2185	0.76975			0.27315	0.54921	1.272	2.3142	2.1704	1.8503	721.21	0.27315	0.54921	1.272	2.3142	2.1704	1.8503
	0.00097771	0.41948	0.80672	1.3412	1.1311	0.77994			0.24982	0.47602	1.1019	2.2629	2.1193	1.8458	727.27	0.24982	0.47602	1.1019	2.2629	2.1193	1.8458
	0.00095627	0.37145	0.71275	1.4008	1.0569	0.81323			0.22781	0.41816	0.95582	2.1678	2.0301	1.8465	733.33	0.22781	0.41816	0.95582	2.1678	2.0301	1.8465
	0.00094617	0.32721	0.63056	1.4745	1.0036	0.87093			0.20747	0.37241	0.83569	2.0334	1.9321	1.8581	739.39	0.20747	0.37241	0.83569	2.0334	1.9321	1.8581
	0.00093591	0.28789	0.5596	1.5445	0.976	0.95442			0.18984	0.33571	0.73511	1.8736	1.8388	1.8752	745.45	0.18984	0.33571	0.73511	1.8736	1.8388	1.8752
	0.00092144	0.255	0.49932	1.6031	0.96943	1.0642			0.17512	0.30522	0.64773	1.7043	1.7471	1.8893	751.52	0.17512	0.30522	0.64773	1.7043	1.7471	1.8893
	0.00090456	0.22837	0.44818	1.6542	0.97977	1.2005			0.16308	0.27922	0.57397	1.5308	1.6456	1.8969	757.58	0.16308	0.27922	0.57397	1.5308	1.6456	1.8969
	0.00088401	0.20722	0.40536	1.6937	1.0102	1.3638			0.15348	0.25761	0.51473	1.3535	1.5251	1.8954	763.64	0.15348	0.25761	0.51473	1.3535	1.5251	1.8954
	0.00085504	0.19066	0.36977	1.703	1.0626	1.548			0.14601	0.24034	0.46736	1.1801	1.393	1.891	769.7	0.14601	0.24034	0.46736	1.1801	1.393	1.891
	0.00081843	0.17813	0.33985	1.6557	1.132	1.7397			0.14055	0.22701	0.42925	1.0195	1.265	1.8874	775.76	0.14055	0.22701	0.42925	1.0195	1.265	1.8874
	0.00078008	0.16893	0.31444	1.5468	1.2088	1.9298			0.13692	0.21701	0.39835	0.8797	1.1495	1.8738	781.82	0.13692	0.21701	0.39835	0.8797	1.1495	1.8738
	0.00074496	0.16243	0.29318	1.4037	1.2853	2.113			0.13494	0.21011	0.3729	0.76449	1.0478	1.842	787.88	0.13494	0.21011	0.3729	0.76449	1.0478	1.842
	0.00071379	0.15806	0.27634	1.2535	1.3551	2.2723			0.13438	0.20606	0.35203	0.67187	0.96155	1.7907	793.94	0.13438	0.20606	0.35203	0.67187	0.96155	1.7907
	0.0006848	0.15516	0.26405	1.1101	1.407	2.3827			0.13479	0.2043	0.33598	0.59676	0.89162	1.7243	800	0.13479	0.2043	0.33598	0.59676	0.89162	1.7243

## Sheet: prediction results2
	6		5		7		7		8		4		9		5		4
	7		4		3		6		3		6		3		8		6
	10		4		3		1		2		6		9		5		2
400	1.8688		1.2259		1.1774		0.41111		1.1584		1.5023		1.746		1.6728		1.1959
406.06	1.9001		1.2393		1.1863		0.4988		1.165		1.5231		1.7689		1.6956		1.2054
412.12	1.9433		1.2602		1.1985		0.45873		1.1734		1.5547		1.7959		1.7381		1.2326
418.18	1.9717		1.2679		1.198		0.49677		1.1692		1.5704		1.8046		1.7678		1.2518
424.24	1.9863		1.2649		1.1875		0.6104		1.1554		1.5726		1.797		1.7873		1.2654
430.3	2.005		1.2677		1.1829		0.76106		1.1474		1.5809		1.7961		1.8091		1.2786
436.36	2.0004		1.2526		1.162		0.92712		1.1238		1.5662		1.7678		1.816		1.287
442.42	2.0059		1.248		1.1508		1.0854		1.1092		1.5639		1.7512		1.8327		1.3007
448.48	2.0053		1.2407		1.1368		1.1876		1.0919		1.5569		1.7262		1.8505		1.3193
454.55	2.0115		1.2407		1.129		1.2041		1.0799		1.5582		1.7073		1.878		1.3449
460.61	1.9944		1.2264		1.1101		1.1175		1.0584		1.5389		1.6663		1.8908		1.3676
466.67	1.9576		1.2003		1.0836		0.95808		1.0313		1.503		1.6128		1.8832		1.3776
472.73	1.8967		1.1596		1.0473		0.88311		0.99717		1.4469		1.5431		1.8516		1.375
478.79	1.8278		1.1143		1.0086		0.88048		0.96207		1.3854		1.4731		1.8044		1.3581
484.85	1.7677		1.0749		0.97491		0.81314		0.93149		1.3331		1.4158		1.7558		1.3323
490.91	1.7179		1.0427		0.94689		0.71353		0.90566		1.2911		1.3697		1.7129		1.3056
496.97	1.6568		1.004		0.91422		0.62552		0.87633		1.2402		1.3154		1.6605		1.2755
503.03	1.6063		0.97277		0.88727		0.54782		0.85176		1.1994		1.271		1.6165		1.2482
509.09	1.5736		0.95286		0.86904		0.48118		0.83423		1.174		1.2419		1.5868		1.226
515.15	1.5345		0.92947		0.84837		0.41667		0.81487		1.1438		1.2081		1.5523		1.2027
521.21	1.5058		0.91238		0.83252		0.35954		0.79944		1.1223		1.1832		1.5257		1.1818
527.27	1.5055		0.91199		0.82924		0.31462		0.79397		1.1241		1.1818		1.5206		1.1667
533.33	1.4982		0.90694		0.82253		0.27723		0.78591		1.1198		1.1754		1.5085		1.148
539.39	1.469		0.88882		0.80614		0.24569		0.77031		1.0976		1.1517		1.4782		1.1232
545.45	1.4298		0.86493		0.7855		0.22179		0.75142		1.0672		1.1203		1.4396		1.0957
551.52	1.3923		0.84275		0.76626		0.20421		0.73374		1.0387		1.0902		1.4045		1.0718
557.58	1.3669		0.82873		0.75341		0.19215		0.72133		1.0205		1.0684		1.3836		1.0577
563.64	1.351		0.82116		0.74559		0.18615		0.71305		1.0103		1.0533		1.374		1.0514
569.7	1.3389		0.81633		0.73993		0.18348		0.70661		1.0034		1.0406		1.3697		1.0494
575.76	1.3252		0.8108		0.7338		0.18115		0.69981		0.99531		1.0268		1.3646		1.0476
581.82	1.3082		0.8031		0.72609		0.17841		0.69182		0.98442		1.0108		1.3556		1.0434
587.88	1.2821		0.78926		0.71386		0.1752		0.68031		0.96584		0.98911		1.3353		1.0319
593.94	1.2563		0.77531		0.70158		0.17207		0.66882		0.94737		0.96816		1.3141		1.0189
600	1.2335		0.76281		0.6904		0.16941		0.65821		0.93114		0.94972		1.2945		1.0059
606.06	1.2153		0.75285		0.68111		0.16765		0.64911		0.91847		0.93488		1.2785		0.99392
612.12	1.1987		0.74354		0.67231		0.166		0.64042		0.90688		0.92144		1.263		0.98151
618.18	1.1794		0.73238		0.66217		0.1638		0.63073		0.893		0.9064		1.2441		0.96685
624.24	1.1628		0.72241		0.65293		0.16231		0.62176		0.88094		0.89343		1.2266		0.95208
630.3	1.1498		0.71432		0.64506		0.16153		0.61388		0.87162		0.88333		1.2117		0.93769
636.36	1.1465		0.71169		0.6412		0.16198		0.60911		0.86998		0.88044		1.2051		0.92622
642.42	1.1458		0.7101		0.63813		0.16283		0.605		0.87006		0.87965		1.1996		0.91422
648.48	1.1474		0.70934		0.63567		0.16418		0.60145		0.87163		0.88076		1.1949		0.90144
654.55	1.1433		0.7043		0.63019		0.16491		0.59566		0.86796		0.87854		1.1816		0.88295
660.61	1.1398		0.69935		0.6249		0.16587		0.59019		0.86465		0.87722		1.1681		0.86385
666.67	1.1438		0.69858		0.62279		0.16796		0.58732		0.86703		0.88114		1.1612		0.8479
672.73	1.1581		0.70311		0.62469		0.17154		0.58781		0.87714		0.89276		1.162		0.83412
678.79	1.192		0.71764		0.63402		0.17819		0.59447		0.90214		0.91883		1.177		0.82407
684.85	1.2406		0.74066		0.6492		0.18705		0.60574		0.93907		0.95352		1.2071		0.82189
690.91	1.3067		0.7736		0.67045		0.1981		0.62141		0.99078		0.99765		1.255		0.8273
696.97	1.3998		0.82182		0.69974		0.21159		0.64189		1.0661		1.054		1.3313		0.84328
703.03	1.5346		0.89664		0.7392		0.2277		0.66495		1.1828		1.1214		1.4642		0.87988
709.09	1.6733		0.97964		0.77351		0.23971		0.67652		1.3141		1.1722		1.6278		0.9226
715.15	1.7998		1.0707		0.80013		0.24265		0.67126		1.4536		1.1943		1.8334		0.97434
721.21	1.8793		1.1663		0.8194		0.23204		0.64738		1.5783		1.1772		2.0912		1.0409
727.27	1.8185		1.2165		0.82879		0.20625		0.61818		1.5844		1.1103		2.3088		1.1314
733.33	1.693		1.2468		0.84278		0.17727		0.5953		1.5246		1.0336		2.5129		1.2439
739.39	1.5206		1.2505		0.86141		0.14885		0.58358		1.4052		0.95301		2.6693		1.3838
745.45	1.3259		1.224		0.88185		0.12334		0.58547		1.2478		0.87251		2.736		1.5554
751.52	1.1376		1.1748		0.90084		0.10207		0.59952		1.0845		0.79718		2.6991		1.7535
757.58	0.96723		1.1122		0.91709		0.084604		0.62311		0.93115		0.72842		2.5731		1.9754
763.64	0.8141		1.0363		0.92741		0.070149		0.65614		0.78784		0.66391		2.3601		2.2234
769.7	0.68143		0.95209		0.92953		0.058303		0.69634		0.65885		0.6041		2.0923		2.4814
775.76	0.56968		0.8641		0.92159		0.048648		0.7409		0.54677		0.54908		1.8059		2.7196
781.82	0.47752		0.77631		0.90264		0.040888		0.78708		0.45268		0.4985		1.5291		2.9023
787.88	0.40092		0.689		0.87127		0.034611		0.83283		0.3742		0.45025		1.2706		3.0042
793.94	0.33867		0.60905		0.83277		0.029512		0.87144		0.31122		0.40597		1.0497		3.0332
800	0.28797		0.53772		0.79111		0.025341		0.89621		0.26078		0.36637		0.86646		3.0197
806.06	0.24636		0.47525		0.75044		0.021911		0.90358		0.22019		0.33202		0.71653		2.9965
812.12	0.21187		0.42072		0.71368		0.019076		0.89474		0.18726		0.30259		0.59499		2.9803
818.18	0.18297		0.37275		0.68181		0.016724		0.87241		0.16034		0.27685		0.49768		2.9628
824.24	0.15842		0.33035		0.65295		0.014728		0.83887		0.13797		0.25406		0.41987		2.9156
830.3	0.13795		0.29127		0.62217		0.013073		0.79245		0.11955		0.234		0.35659		2.7753
836.36	0.121		0.25528		0.59025		0.01168		0.73996		0.10434		0.21659		0.3045		2.5124
842.42	0.10697		0.22329		0.56114		0.010493		0.69503		0.09172		0.20176		0.26165		2.1642
848.48	0.095357		0.19622		0.53747		0.009473		0.6694		0.081353		0.18948		0.22693		1.8029
854.55	0.085727		0.17391		0.52065		0.0086008		0.66563		0.073028		0.17884		0.19907		1.4784
860.61	0.07788		0.15505		0.51063		0.0078795		0.67883		0.066382		0.16901		0.17684		1.2089
866.67	0.071862		0.13896		0.50194		0.0073358		0.69961		0.061248		0.15977		0.15956		0.99736
872.73	0.066535		0.12578		0.48982		0.0068639		0.7188		0.056885		0.14997		0.14436		0.83046
878.79	0.061767		0.11551		0.47346		0.0064438		0.73047		0.053248		0.13942		0.13073		0.69461
884.85	0.057598		0.10629		0.45559		0.0060608		0.73272		0.050153		0.12867		0.11863		0.58258
890.91	0.053896		0.097451		0.43994		0.0057037		0.72575		0.04753		0.11846		0.10833		0.49199
896.97	0.050573		0.089573		0.42564		0.0053777		0.71367		0.045254		0.10961		0.099929		0.42207
903.03	0.04772		0.083182		0.40873		0.0050918		0.7012		0.043242		0.10178		0.093296		0.36998
909.09	0.045259		0.078403		0.38769		0.0048359		0.68835		0.04142		0.094719		0.088001		0.33041
915.15	0.043014		0.074634		0.36502		0.0045996		0.67389		0.039684		0.088601		0.083377		0.29915
921.21	0.040833		0.070838		0.34316		0.0043945		0.65721		0.038022		0.083386		0.078913		0.27315
927.27	0.038765		0.066637		0.32142		0.0042399		0.64029		0.036469		0.079044		0.074572		0.24982
933.33	0.03693		0.062315		0.29688		0.0041294		0.62216		0.035097		0.075297		0.070621		0.22781
939.39	0.035352		0.058107		0.26937		0.0040376		0.59957		0.03391		0.071542		0.067073		0.20747
945.45	0.033994		0.054109		0.24188		0.0039347		0.57652		0.032788		0.067364		0.063867		0.18984
951.52	0.032786		0.050339		0.21745		0.0038054		0.55878		0.031543		0.062815		0.061145		0.17512
957.58	0.031688		0.046908		0.19729		0.0036673		0.54761		0.030115		0.058178		0.059138		0.16308
963.64	0.030707		0.043891		0.18071		0.0035444		0.54143		0.028621		0.053705		0.057812		0.15348
969.7	0.029816		0.041201		0.16672		0.0034424		0.53712		0.027186		0.049667		0.056856		0.14601
975.76	0.029009		0.038736		0.15481		0.0033619		0.53125		0.025886		0.04627		0.056064		0.14055
981.82	0.028272		0.036425		0.14434		0.0032888		0.52232		0.024726		0.043505		0.055281		0.13692
987.88		0.034262		0.1346		0.0032124		0.50964		0.023687		0.04124		0.05442		0.13494
993.94		0.03232		0.12553		0.0031335		0.49503		0.022756		0.039428		0.05355		0.13438
1000		0.030677		0.11733		0.0030555		0.48157		0.021918		0.038083		0.052657		0.13479
0.027587
0.026928
0.026289

## Sheet: prediction results3
200	15.38	400	2.1956	2.15169	2.1388	2.35268	1.9571	1.99624	1.8456	1.82714	2.1423	2.07803	1.8544	1.92858	1.9897	1.89021	1.9026	1.78844	1.8275	1.73612
215.38	15.39	415.39	2.2822	2.23656	2.2258	2.44838	2.0233	2.06377	1.9024	1.88338	2.2174	2.15088	1.9058	1.98203	2.0598	1.95681	1.9554	1.83808	1.8709	1.77736
230.77	15.38	430.77	2.3688	2.32142	2.3165	2.54815	2.0776	2.11915	1.9492	1.92971	2.2944	2.22557	1.9596	2.03798	2.1245	2.01827	1.998	1.87812	1.8979	1.803
246.15	15.39	446.16	2.4509	2.40188	2.4079	2.64869	2.1142	2.15648	1.9748	1.95505	2.3665	2.2955	2.004	2.08416	2.1814	2.07233	2.0326	1.91064	1.9088	1.81336
261.54	15.38	461.54	2.5424	2.49155	2.5093	2.76023	2.1397	2.18249	1.9774	1.95763	2.4391	2.36593	2.0289	2.11006	2.2403	2.12828	2.067	1.94298	1.911	1.81545
276.92	15.39	476.93	2.5823	2.53065	2.5718	2.82898	2.1357	2.17841	1.9524	1.93288	2.4686	2.39454	2.0157	2.09633	2.2572	2.14434	2.0843	1.95924	1.9076	1.81222
292.31	15.38	492.31	2.5668	2.51546	2.5801	2.83811	2.1516	2.19463	1.9582	1.93862	2.4773	2.40298	2.0122	2.09269	2.2577	2.14481	2.1141	1.98725	1.9388	1.84186
307.69	15.39	507.7	2.5366	2.48587	2.5713	2.82843	2.1768	2.22034	1.9802	1.9604	2.4844	2.40987	2.0164	2.09706	2.2467	2.13436	2.1403	2.01188	1.9789	1.87996
323.08	15.38	523.08	2.5007	2.45069	2.5558	2.81138	2.216	2.26032	2.0233	2.00307	2.4983	2.42335	2.0425	2.1242	2.2389	2.12696	2.1708	2.04055	2.0298	1.92831
338.46	15.39	538.47	2.4517	2.40267	2.5274	2.78014	2.2612	2.30642	2.0823	2.06148	2.5082	2.43295	2.0888	2.17235	2.233	2.12135	2.2046	2.07232	2.0887	1.98426
353.85	15.38	553.85	2.3926	2.34475	2.4868	2.73548	2.2782	2.32376	2.1179	2.09672	2.5034	2.4283	2.1165	2.20116	2.1865	2.07717	2.1957	2.06396	2.1133	2.00764
369.23	15.39	569.24	2.3718	2.32436	2.4804	2.72844	2.3134	2.35967	2.163	2.14137	2.5252	2.44944	2.1547	2.24089	2.1756	2.06682	2.2093	2.07674	2.1475	2.04012
384.62	15.38	584.62	2.3527	2.30565	2.4743	2.72173	2.3449	2.3918	2.2053	2.18325	2.5484	2.47195	2.1947	2.28249	2.1594	2.05143	2.2141	2.08125	2.1727	2.06406
400	15.38	600	2.3105	2.26429	2.4443	2.68873	2.3552	2.4023	2.2346	2.21225	2.5529	2.47631	2.2306	2.31982	2.1159	2.0101	2.1912	2.05973	2.1753	2.06654
415.38	15.39	615.39	2.2624	2.21715	2.4078	2.64858	2.3613	2.40853	2.2617	2.23908	2.55	2.4735	2.2688	2.35955	2.0741	1.97039	2.168	2.03792	2.1758	2.06701
430.77	15.38	630.77	2.2049	2.1608	2.3607	2.59677	2.3566	2.40373	2.2807	2.25789	2.5343	2.45827	2.3026	2.3947	2.0269	1.92555	2.1375	2.00925	2.1673	2.05893
446.15	15.39	646.16	2.1479	2.10494	2.3144	2.54584	2.3618	2.40904	2.3095	2.2864	2.5132	2.4378	2.342	2.43568	2.0006	1.90057	2.1303	2.00248	2.1792	2.07024
461.54	15.38	661.54	2.0738	2.03232	2.2492	2.47412	2.3457	2.39261	2.3218	2.29858	2.4657	2.39173	2.3647	2.45929	1.9605	1.86247	2.1088	1.98227	2.1773	2.06843
476.92	15.39	676.93	2.0149	1.9746	2.2004	2.42044	2.3555	2.40261	2.3572	2.33363	2.4219	2.34924	2.398	2.49392	1.9581	1.86019	2.1298	2.00201	2.2158	2.10501
492.31	15.38	692.31	2.0199	1.9795	2.2247	2.44717	2.4621	2.51134	2.4819	2.45708	2.4375	2.36437	2.4916	2.59126	2.0561	1.95329	2.2661	2.13013	2.3658	2.24751
507.69	15.39	707.7	2.1065	2.06437	2.3694	2.60634	2.7587	2.81387	2.7748	2.74705	2.5784	2.50105	2.7038	2.81195	2.2935	2.17882	2.5865	2.43131	2.6934	2.55873
523.08	15.38	723.08	2.0685	2.02713	2.4341	2.67751	3.1145	3.17679	3.0831	3.05227	2.7199	2.6383	2.905	3.0212	2.4452	2.32294	2.8757	2.70316	2.9647	2.81646
538.46	15.39	738.47	1.9882	1.94844	2.3461	2.58071	3.2759	3.34142	3.1638	3.13216	2.8086	2.72434	3.0753	3.19831	2.4152	2.29444	2.8846	2.71152	2.8651	2.72185
553.85	15.38	753.85	2.0784	2.03683	2.2748	2.50228	3.3037	3.36977	3.1918	3.15988	2.921	2.83337	3.304	3.43616	2.2365	2.12467	2.628	2.47032	2.5029	2.37775
569.23	15.39	769.24	2.3786	2.33103	2.3215	2.55365	3.5872	3.65894	3.3138	3.28066	3.2543	3.15667	3.3336	3.46694	2.0562	1.95339	2.2695	2.13333	2.1812	2.07214
584.62	15.38	784.62	2.6989	2.64492	2.6294	2.89234	4.0882	4.16996	2.9895	2.9596	3.9854	3.86584	2.902	3.01808	2.2276	2.11622	2.229	2.09526	2.188	2.0786
600	15.38	800	2.5355	2.48479	3.3481	3.68291	3.7147	3.78899	2.0925	2.07157	5.0441	4.89278	2.1717	2.25857	3.0296	2.87812	2.6692	2.50905	2.1328	2.02616
615.38	15.39	815.39	2.3818	2.33416	4.3419	4.77609	2.5138	2.56408	1.3344	1.32106	5.7112	5.53986	1.5233	1.58423	4.2849	4.07066	2.6583	2.4988	1.4638	1.39061
630.77	15.38	830.77	2.5388	2.48802	4.3408	4.77488	1.5695	1.60089	0.85898	0.85039	5.1931	5.03731	1.071	1.11384	4.3165	4.10067	1.7717	1.6654	0.87427	0.830556
646.15	15.39	846.16	2.9662	2.90688	3.236	3.5596	1.0126	1.03285	0.57895	0.57316	3.9747	3.85546	0.76392	0.794477	2.8989	2.75395	1.0306	0.968764	0.54007	0.513066
661.54	15.38	861.54	3.449	3.38002	2.5211	2.77321	0.70861	0.722782	0.42284	0.418612	2.9944	2.90457	0.56079	0.583222	1.8569	1.76405	0.64685	0.608039	0.36935	0.350882
676.92	15.39	876.93	4.1043	4.02221	2.4205	2.66255	0.53907	0.549851	0.33659	0.333224	2.2981	2.22916	0.44504	0.462842	1.292	1.2274	0.46166	0.43396	0.28051	0.266484
692.31	15.38	892.31	5.4048	5.2967	2.785	3.0635	0.42342	0.431888	0.27467	0.271923	1.823	1.76831	0.36716	0.381846	0.93288	0.886236	0.34504	0.324338	0.22066	0.209627
707.69	15.39	907.7	7.3317	7.18507	3.5786	3.93646	0.35181	0.358846	0.22978	0.227482	1.4377	1.39457	0.31263	0.325135	0.70027	0.665256	0.27893	0.262194	0.1809	0.171855
723.08	15.38	923.08	8.8359	8.65918	4.9497	5.44467	0.29695	0.302889	0.19832	0.196337	1.058	1.02626	0.27493	0.285927	0.52022	0.494209	0.23405	0.220007	0.1551	0.147345
738.46	15.39	938.47	8.0923	7.93045	6.8215	7.50365	0.24684	0.251777	0.17436	0.172616	0.80697	0.782761	0.24884	0.258794	0.37611	0.357304	0.19348	0.181871	0.13537	0.128601
753.85	15.38	953.85	6.0225	5.90205	7.8881	8.67691	0.20921	0.213394	0.15444	0.152896	0.64109	0.621857	0.22558	0.234603	0.29906	0.284107	0.16164	0.151942	0.11972	0.113734
769.23	15.39	969.24	4.3597	4.27251	6.6754	7.34294	0.18555	0.189261	0.1399	0.138501	0.54024	0.524033	0.20484	0.213034	0.25468	0.241946	0.14058	0.132145	0.1083	0.102885
784.62	15.38	984.62	3.186	3.12228	4.8332	5.31652	0.16689	0.170228	0.12895	0.127661	0.47629	0.462001	0.18606	0.193502	0.21973	0.208743	0.12396	0.116522	0.09964	0.094658
800	15.38	1000	2.4743	2.42481	3.4003	3.74033	0.15216	0.155203	0.1204	0.119196	0.41444	0.402007	0.17074	0.17757	0.18704	0.177688	0.11054	0.103908	0.09359	0.0889105

## Sheet: prediction results4
					10	4	7	\	5	10	4	10	10
200		400			6	4	4	5	8	7	7	7	8
206.06	6.06	406.06			6	6	8	9	6	4	1	8	5
212.12	6.06	412.12			0.273472	0.646874	0.998864	0.0299586	0.0627555	0.690361	0.317761	0.721206	0.280595
218.18	6.06	418.18	400		1.8278	1.2959	1.6529	1.8787	1.7255	1.7928	1.164	1.9286	1.8943
224.24	6.06	424.24	406.06		1.8521	1.3107	1.6736	1.9085	1.7509	1.8114	1.1652	1.9589	1.9171
230.3	6.06	430.3	412.12		1.8895	1.3294	1.6999	1.9479	1.794	1.8458	1.1844	2.003	1.9578
236.36	6.06	436.36	418.18		1.9127	1.3325	1.7087	1.9725	1.8234	1.8676	1.1981	2.0348	1.987
242.42	6.06	442.42	424.24		1.924	1.3224	1.7021	1.9836	1.8411	1.8795	1.2088	2.056	2.0072
248.48	6.06	448.48	430.3		1.9387	1.32	1.7025	1.9988	1.8622	1.893	1.2159	2.0798	2.0282
254.55	6.07	454.55	436.36		1.9352	1.2945	1.6771	1.9917	1.865	1.894	1.225	2.0867	2.0379
260.61	6.06	460.61	442.42		1.9412	1.2811	1.6638	1.9939	1.8785	1.9027	1.2351	2.102	2.055
266.67	6.06	466.67	448.48		1.9451	1.2619	1.6437	1.9901	1.891	1.9129	1.2518	2.115	2.0743
272.73	6.06	472.73	454.55		1.9568	1.2497	1.6306	1.9925	1.9129	1.9306	1.2721	2.1349	2.1014
278.79	6.06	478.79	460.61		1.953	1.219	1.5964	1.9745	1.9168	1.9393	1.2963	2.1387	2.1194
284.85	6.06	484.85	466.67		1.9329	1.1776	1.5486	1.9396	1.8995	1.934	1.3134	2.1244	2.1215
290.91	6.06	490.91	472.73		1.8937	1.1223	1.4839	1.8842	1.8574	1.9135	1.3266	2.0886	2.1059
296.97	6.06	496.97	478.79		1.844	1.0667	1.4173	1.8215	1.8019	1.8806	1.3283	2.0403	2.0752
303.03	6.06	503.03	484.85		1.7958	1.0222	1.3623	1.766	1.7486	1.8426	1.3159	1.9928	2.038
309.09	6.06	509.09	490.91		1.7533	0.98758	1.3182	1.7191	1.703	1.8063	1.2974	1.9506	2.0018
315.15	6.06	515.15	496.97		1.7022	0.94602	1.2657	1.6623	1.6469	1.7641	1.2808	1.8979	1.9582
321.21	6.06	521.21	503.03		1.6587	0.91312	1.2231	1.6147	1.6005	1.7265	1.2623	1.8528	1.9193
327.27	6.06	527.27	509.09		1.6281	0.8931	1.1958	1.5825	1.57	1.697	1.2406	1.8215	1.8895
333.33	6.06	533.33	515.15		1.5931	0.86909	1.1638	1.545	1.5342	1.6652	1.2213	1.7849	1.8563
339.39	6.06	539.39	521.21		1.5653	0.85243	1.1406	1.5164	1.5072	1.6375	1.1995	1.756	1.8279
345.45	6.06	545.45	527.27		1.5578	0.85511	1.1405	1.5129	1.5048	1.6218	1.1704	1.7505	1.8134
351.52	6.07	551.52	533.33		1.5442	0.85323	1.1351	1.5032	1.4951	1.6014	1.1416	1.7381	1.7934
357.58	6.06	557.58	539.39		1.5142	0.83677	1.1124	1.474	1.4653	1.5702	1.1168	1.7063	1.7602
363.64	6.06	563.64	545.45		1.4766	0.81386	1.082	1.436	1.4265	1.534	1.0941	1.6654	1.7207
369.7	6.06	569.7	551.52		1.4417	0.79203	1.053	1.3997	1.3906	1.5012	1.0746	1.6269	1.6848
375.76	6.06	575.76	557.58		1.4189	0.77737	1.0329	1.3747	1.3687	1.4801	1.0611	1.6018	1.6624
381.82	6.06	581.82	563.64		1.4057	0.76837	1.0198	1.3585	1.3577	1.4683	1.0521	1.5874	1.6507
387.88	6.06	587.88	569.7		1.3968	0.76148	1.0093	1.3459	1.3516	1.4612	1.0463	1.5776	1.6446
393.94	6.06	593.94	575.76		1.3872	0.7536	0.99781	1.3321	1.3444	1.454	1.0413	1.5667	1.6381
400	6.06	600	581.82		1.3744	0.74379	0.98394	1.3152	1.3333	1.4439	1.0355	1.552	1.6281
406.06	6.06	606.06	587.88		1.3524	0.72877	0.96372	1.29	1.3114	1.4249	1.0262	1.5267	1.6074
412.12	6.06	612.12	593.94		1.3297	0.71417	0.94404	1.2651	1.2889	1.4047	1.0154	1.5008	1.5852
418.18	6.06	618.18	600		1.3089	0.70148	0.92675	1.2427	1.2685	1.3852	1.0034	1.4771	1.5638
424.24	6.06	624.24	606.06		1.2915	0.69164	0.91298	1.2244	1.2521	1.368	0.99056	1.4575	1.5451
430.3	6.06	630.3	612.12		1.2748	0.68283	0.9005	1.2075	1.2367	1.3507	0.97678	1.4389	1.5264
436.36	6.06	636.36	618.18		1.2553	0.67246	0.88616	1.1882	1.2179	1.3308	0.96216	1.417	1.5043
442.42	6.06	642.42	624.24		1.2374	0.66367	0.87379	1.1711	1.2009	1.3115	0.94649	1.3971	1.483
448.48	6.06	648.48	630.3		1.2219	0.65712	0.86423	1.1572	1.187	1.2935	0.92974	1.3803	1.4635
454.55	6.07	654.55	636.36		1.2142	0.65653	0.86196	1.1521	1.1821	1.2808	0.91184	1.373	1.4507
460.61	6.06	660.61	642.42		1.2077	0.65746	0.86159	1.1492	1.1789	1.2684	0.89275	1.3674	1.4384
466.67	6.06	666.67	648.48		1.2024	0.65978	0.863	1.1482	1.1769	1.2562	0.87246	1.3634	1.4262
472.73	6.06	672.73	654.55		1.1905	0.65881	0.86046	1.1419	1.167	1.2372	0.84941	1.3519	1.4058
478.79	6.06	678.79	660.61		1.1788	0.65828	0.85858	1.1363	1.157	1.218	0.82593	1.3407	1.385
484.85	6.06	684.85	666.67		1.1732	0.66209	0.86205	1.1374	1.1542	1.2039	0.80343	1.337	1.3703
490.91	6.06	690.91	672.73		1.1752	0.6721	0.87313	1.1476	1.1601	1.1949	0.78027	1.3428	1.3619
496.97	6.06	696.97	678.79		1.1914	0.69401	0.89863	1.175	1.1826	1.1951	0.7557	1.3663	1.3651
503.03	6.06	703.03	684.85		1.2201	0.7242	0.93378	1.2148	1.2207	1.2063	0.73581	1.4053	1.3821
509.09	6.06	709.09	690.91		1.2628	0.7643	0.98007	1.2688	1.2777	1.2288	0.7196	1.4621	1.4136
515.15	6.06	715.15	696.97		1.3259	0.81944	1.0423	1.3431	1.3656	1.2663	0.70685	1.5459	1.466
521.21	6.06	721.21	703.03		1.4228	0.89661	1.1258	1.446	1.5126	1.3284	0.69946	1.6755	1.556
527.27	6.06	727.27	709.09		1.5255	0.97305	1.2032	1.5447	1.6904	1.3912	0.69084	1.8174	1.6559
533.33	6.06	733.33	715.15		1.6338	1.0387	1.2642	1.63	1.9056	1.4548	0.68024	1.9703	1.7701
539.39	6.06	739.39	721.21		1.7478	1.0742	1.2935	1.6886	2.1554	1.5249	0.66883	2.1277	1.9072
545.45	6.06	745.45	727.27		1.825	1.0328	1.2513	1.6716	2.3094	1.6044	0.6756	2.2098	2.0472
551.52	6.07	751.52	733.33		1.8952	0.95937	1.1827	1.6276	2.4028	1.7048	0.6875	2.2606	2.2067
557.58	6.06	757.58	739.39		1.9515	0.86365	1.0937	1.5581	2.4045	1.8273	0.70634	2.2678	2.3801
563.64	6.06	763.64	745.45		1.9862	0.75769	0.99243	1.4663	2.3005	1.967	0.73313	2.2219	2.5556
569.7	6.06	769.7	751.52		1.9983	0.65566	0.89145	1.3637	2.1195	2.1127	0.76389	2.1318	2.719
575.76	6.06	775.76	757.58		1.9906	0.56327	0.79702	1.2592	1.8988	2.2592	0.79516	2.0126	2.8647
581.82	6.06	781.82	763.64		1.9541	0.47973	0.70798	1.1525	1.6529	2.4001	0.83115	1.8662	2.9789
587.88	6.06	787.88	769.7		1.8854	0.40674	0.62631	1.0483	1.4077	2.522	0.87308	1.7065	3.0474
593.94	6.06	793.94	775.76		1.7858	0.34465	0.55276	0.94971	1.1819	2.6088	0.92209	1.5474	3.0594
600	6.06	800	781.82		1.6629	0.29282	0.48731	0.85832	0.98558	2.6468	0.97876	1.3995	3.0116
606.06	6.06	806.06	787.88		1.5228	0.24909	0.42797	0.772	0.81709	2.6291	1.0483	1.2636	2.902
612.12	6.06	812.12	793.94		1.3875	0.21304	0.37636	0.69437	0.6802	2.5728	1.1245	1.1457	2.7562
618.18	6.06	818.18	800		1.2661	0.18318	0.33195	0.62536	0.56925	2.4956	1.2074	1.0415	2.5913
624.24	6.06	824.24	806.06		1.161	0.15813	0.29379	0.56452	0.4787	2.4116	1.2999	0.94486	2.4194
630.3	6.06	830.3	812.12		1.0712	0.13692	0.26076	0.51099	0.40467	2.3277	1.4098	0.85177	2.2485
636.36	6.06	836.36	818.18		0.99645	0.11902	0.23207	0.4642	0.34458	2.2444	1.5457	0.76221	2.087
642.42	6.06	842.42	824.24		0.93676	0.10378	0.2074	0.42368	0.29546	2.1587	1.7082	0.67947	1.9417
648.48	6.06	848.48	830.3		0.8865	0.090774	0.18628	0.38709	0.25486	2.0574	1.9043	0.60268	1.8058
654.55	6.07	854.55	836.36		0.8402	0.079615	0.16794	0.35316	0.22097	1.9477	2.1161	0.53185	1.6805
660.61	6.06	860.61	842.42		0.79175	0.070113	0.15138	0.3211	0.19265	1.8489	2.3109	0.4667	1.5618
666.67	6.06	866.67	848.48		0.73531	0.062081	0.13601	0.29086	0.16901	1.7766	2.4534	0.40872	1.4455
672.73	6.06	872.73	854.55		0.67061	0.055369	0.12196	0.26283	0.14929	1.7315	2.534	0.35867	1.3313
678.79	6.06	878.79	860.61		0.60473	0.04993	0.10956	0.2372	0.13317	1.6973	2.5893	0.31548	1.2204
684.85	6.06	884.85	866.67		0.54194	0.045739	0.098756	0.21399	0.12045	1.6602	2.6495	0.27839	1.1127
690.91	6.06	890.91	872.73		0.48215	0.042233	0.089	0.19267	0.10964	1.6235	2.7184	0.24614	1.0066
696.97	6.06	896.97	878.79		0.42681	0.039463	0.080747	0.1743	0.10097	1.5855	2.818	0.21881	0.90542
703.03	6.06	903.03	884.85		0.37815	0.037191	0.074115	0.15862	0.09419	1.529	2.9711	0.19572	0.81589
709.09	6.06	909.09	890.91		0.33635	0.03508	0.068781	0.14475	0.088649	1.4368	3.1824	0.17659	0.73973
715.15	6.06	915.15	896.97		0.30143	0.033103	0.06408	0.13298	0.083791	1.3175	3.4608	0.16105	0.67242
721.21	6.06	921.21	903.03		0.27346	0.031428	0.059582	0.12306	0.079691	1.1886	3.822	0.14818	0.61128
727.27	6.06	927.27	909.09		0.25073	0.029931	0.055515	0.11392	0.076698	1.0559	4.2797	0.13677	0.55462
733.33	6.06	933.33	915.15		0.23182	0.0284	0.052133	0.10533	0.074839	0.92587	4.8498	0.12635	0.49932
739.39	6.06	939.39	921.21		0.21551	0.026887	0.049418	0.097512	0.073642	0.80875	5.5433	0.11717	0.4452
745.45	6.06	945.45	927.27		0.20102	0.02561	0.047065	0.090392	0.072092	0.70874	6.3425	0.10953	0.39407
751.52	6.07	951.52	933.33		0.18801	0.024616	0.044703	0.084037	0.069796	0.62425	7.127	0.10356	0.34789
757.58	6.06	957.58	939.39		0.17578	0.023736	0.042253	0.078506	0.067482	0.55274	7.6955	0.09895	0.30846
763.64	6.06	963.64	945.45		0.1642	0.022804	0.039952	0.073644	0.065575	0.49303	7.8745	0.095211	0.27606
769.7	6.06	969.7	951.52		0.15355	0.021783	0.037896	0.069289	0.064009	0.44322	7.6169	0.092	0.24963
775.76	6.06	975.76	957.58		0.14385	0.020751	0.035957	0.065427	0.062716	0.3996	7.0039	0.08899	0.22808
781.82	6.06	981.82	963.64		0.13528	0.019807	0.03412	0.062066	0.061353	0.36005	6.1774	0.08584	0.21028
787.88	6.06	987.88	969.7		0.12816	0.018988	0.032382	0.059051	0.059584	0.32473	5.3021	0.082694	0.19494
793.94	6.06	993.94	975.76		0.12212	0.018303	0.030768	0.056282	0.05768	0.29501	4.5153	0.080031	0.18134
800	6.06	1000	981.82		0.11627	0.017704	0.029293	0.053643	0.055883	0.27118	3.8645	0.077875	0.16915
			987.88		0.11015	0.017112	0.027938	0.051053	0.05405	0.25235	3.3352	0.075897	0.1584
			993.94		0.1039	0.016489	0.026681	0.048563	0.05195	0.2375	2.9064	0.073894	0.14885
			1000		0.097756	0.015879	0.025533	0.046355	0.049462	0.22602	2.5589	0.071952	0.14

## Sheet: prediction results5
0.51213	0.29115	0.35663	0.60639	1.7756	0.89594	0.95358	6.0906	0.89988	0.24032
0.70021	1.202	2.8387	5.2907	1.686	0.59263	0.21533	0.52073	0.66169	0.10741
4.1965	3.6311	1.7475	0.80464	0.41421	1.8381	0.14059	0.23272	2.9753	0.090242
1.4712	0.91601	0.58338	0.38468	0.26238	3.0883	0.13106	0.18347	2.1496	0.096188
0.75722	0.57429	0.43719	0.33542	0.25935	1.2827	0.15759	0.20164	0.97284	0.12515
0.70665	0.58714	0.48509	0.39957	0.32893	0.99823	0.22126	0.26991	0.83904	0.18348
0.84908	0.73639	0.63284	0.53969	0.4582	1.0965	0.32333	0.38589	0.96806	0.27317
1.0609	0.93925	0.82247	0.71291	0.61361	1.3096	0.44045	0.5221	1.1837	0.37316
1.2197	1.0877	0.95827	0.83443	0.72032	1.4792	0.51638	0.61327	1.3492	0.43537
1.2364	1.1011	0.96842	0.84154	0.72477	1.5024	0.51616	0.61525	1.3692	0.43348
1.0965	0.96882	0.84604	0.73053	0.6259	1.3565	0.44265	0.52918	1.2252	0.37176
0.87165	0.75886	0.65382	0.55796	0.47344	1.1146	0.33082	0.39737	0.98965	0.27798
0.78522	0.67964	0.5824	0.49462	0.41798	1.0171	0.29023	0.34961	0.8969	0.24369
0.79427	0.69085	0.59481	0.50731	0.43035	1.0187	0.30039	0.36109	0.90297	0.25262
0.72402	0.62973	0.54241	0.46296	0.39323	0.92979	0.27573	0.33062	0.82354	0.23304
0.61231	0.53129	0.45685	0.38952	0.33098	0.79176	0.23333	0.27881	0.69874	0.19886
0.51862	0.44999	0.3872	0.33049	0.28149	0.67179	0.20025	0.23804	0.5924	0.1725
0.43512	0.3781	0.32602	0.27893	0.2385	0.563	0.17184	0.20281	0.49691	0.15007
0.36139	0.31489	0.27244	0.23389	0.20106	0.46598	0.14731	0.17225	0.41228	0.13087
0.29079	0.25422	0.22084	0.1904	0.16476	0.37326	0.12325	prediction results	0.33131	0.11186
0.22698	0.19943	0.17429	0.15116	0.13203	0.28923	0.10163	0.11562	0.25805	0.09487
0.17232	0.15264	0.13465	0.11788	0.10445	0.21681	0.083853	0.093201	0.19511	0.081192
0.12662	0.11339	0.10133	0.089848	0.081168	0.15651	0.068795	0.074241	0.14256	0.069625
0.090707	0.082427	0.07491	0.067491	0.062493	0.10951	0.056531	0.058942	0.10142	0.060163
0.064982	0.060189	0.055894	0.051363	0.049005	0.076015	0.047678	0.047901	0.072012	0.05346
0.046841	0.044437	0.042367	0.039834	0.039326	0.052593	0.041281	0.039949	0.051356	0.048642
0.034424	0.033611	0.03303	0.031842	0.032597	0.036679	0.036822	0.034407	0.037268	0.045314
0.027495	0.027656	0.027995	0.027626	0.029194	0.027624	0.035	0.031818	0.029353	0.044486
0.023922	0.024673	0.0256	0.025737	0.027857	0.022746	0.034848	0.031087	0.025204	0.045302
0.021887	0.022973	0.024234	0.024648	0.027132	0.019979	0.034806	0.030733	0.022852	0.045921
0.020895	0.022146	0.023577	0.024126	0.026793	0.018614	0.034948	0.030621	0.021697	0.046555
0.020203	0.021582	0.023124	0.023736	0.026481	0.017665	0.034744	0.030397	0.020853	0.04658
0.019402	0.020858	0.022483	0.023178	0.026005	0.016916	0.034452	0.030006	0.02016	0.046473
0.019045	0.020529	0.022186	0.022903	0.02576	0.016306	0.034278	0.029805	0.019584	0.04638
0.018999	0.020497	0.022171	0.022905	0.025783	0.016219	0.034353	0.029855	0.0195	0.046531
0.018944	0.020444	0.022122	0.022867	0.025747	0.016157	0.034323	0.029821	0.019421	0.046498
0.018755	0.020247	0.021916	0.022665	0.025526	0.015976	0.034041	0.029571	0.019204	0.046117
0.018711	0.020204	0.021877	0.02264	0.025501	0.01592	0.034008	0.02954	0.019127	0.046041
0.018772	0.020274	0.021957	0.022744	0.025615	0.015958	0.034148	0.029661	0.019152	0.046154
0.018895	0.020404	0.022093	0.022908	0.025789	0.01605	0.034352	0.029833	0.019237	0.046272
0.019045	0.020561	0.022253	0.0231	0.025986	0.016171	0.034571	0.030019	0.019346	0.04636
0.019259	0.020783	0.022481	0.023365	0.02626	0.016351	0.034874	0.030282	0.019516	0.046515
0.019387	0.020906	0.022595	0.023511	0.026388	0.016471	0.034944	0.030361	0.019593	0.046319
0.01954	0.021054	0.022731	0.023682	0.026538	0.016617	0.035031	0.030458	0.019693	0.046117
0.019838	0.021357	0.023034	0.02403	0.026886	0.016884	0.035375	0.030776	0.019935	0.046218
0.020245	0.021771	0.023447	0.024499	0.027356	0.017248	0.035853	0.031209	0.020279	0.046388
0.020964	0.022509	0.024195	0.02533	0.028211	0.017882	0.036787	0.032039	0.020916	0.046956
0.022066	0.02367	0.025407	0.026661	0.029635	0.018818	0.038511	0.03353	0.021929	0.048528
0.023492	0.025187	0.02701	0.028417	0.031548	0.019991	0.040928	0.035586	0.023256	0.050934
0.025211	0.027034	0.02898	0.030586	0.033949	0.021341	0.044098	0.038208	0.024868	0.054189
0.027615	0.029693	0.031898	0.03381	0.037654	0.02305	0.049421	0.042441	0.027169	0.060247
0.029964	0.032397	0.034972	0.037239	0.041776	0.024454	0.055917	0.04736	0.029464	0.068114
0.031514	0.034395	0.037449	0.040044	0.045496	0.024863	0.062894	0.052166	0.031096	0.077242
0.031721	0.035175	0.038877	0.041611	0.048314	0.023906	0.070268	0.056556	0.031694	0.088522
0.029507	0.033399	0.037694	0.039913	0.047724	0.021461	0.073664	0.057694	0.030351	0.098775
0.026216	0.030372	0.035142	0.036426	0.045064	0.018577	0.073839	0.0567	0.028141	0.108
0.022431	0.026622	0.031655	0.031789	0.040767	0.015676	0.070243	0.05377	0.025423	0.11509
0.018813	0.022835	0.027929	0.026944	0.035753	0.013148	0.063494	0.049816	0.022688	0.11978
0.015649	0.019353	0.024323	0.022493	0.030712	0.011022	0.05507	0.04527	0.020051	0.11985
0.012961	0.016288	0.021033	0.018633	0.02606	0.0092184	0.046602	0.040543	0.017582	0.11531
0.010716	0.013637	0.018097	0.015364	0.021881	0.0077172	0.038654	0.035778	0.015312	0.10643
0.0088979	0.01141	0.015526	0.012695	0.018269	0.0065056	0.03172	0.031128	0.013289	0.094241
0.0074619	0.0095765	0.013233	0.010575	0.015219	0.0055593	0.02593	0.026585	0.011499	0.079884
0.0062995	0.0080671	0.011184	0.0088666	0.012695	0.0047873	0.021283	0.022381	0.0099295	0.065952
0.0053273	0.006806	0.0093898	0.0074503	0.010598	0.0041276	0.01753	0.018681	0.0085617	0.053785
0.0045325	0.0057764	0.0078906	0.0063015	0.0088986	0.0035735	0.014551	0.015572	0.0073855	0.043725
0.0038829	0.0049376	0.0066626	0.0053691	0.0075269	0.0031052	0.012177	0.013006	0.0063561	0.035573
0.003352	0.0042568	0.005676	0.0046129	0.0064275	0.0027108	0.010293	0.01094	0.0054592	0.029176
0.0029348	0.003715	0.0048826	0.0040197	0.0055553	0.002396	0.0088142	0.0092456	0.0046764	0.024055
0.0026053	0.0032804	0.0042428	0.0035518	0.0048592	0.0021449	0.0076514	0.0078693	0.0040167	0.020027
0.0023169	0.002907	0.0037166	0.0031465	0.0042747	0.0019172	0.0066916	0.0067899	0.0034788	0.017024
0.0020666	0.0025856	0.003277	0.002797	0.0037796	0.0017218	0.0058886	0.0059283	0.003037	0.014699
0.0018572	0.0023155	0.002908	0.0025053	0.0033654	0.0015752	0.0052202	0.0052214	0.0026825	0.01279
0.0016828	0.0020927	0.0026037	0.0022632	0.0030243	0.0014704	0.0046671	0.00465	0.0024094	0.011226
0.0015351	0.001906	0.0023515	0.0020587	0.0027396	0.0013703	0.0042038	0.0041907	0.0021907	0.0099447
0.0014029	0.0017407	0.0021353	0.0018761	0.0024901	0.0012343	0.0037984	0.0038132	0.0019899	0.0088759
0.0012839	0.0015934	0.0019447	0.0017129	0.0022694	0.0010907	0.0034417	0.0034752	0.0018049	0.007937
0.001185	0.0014705	0.0017834	0.0015783	0.0020856	0.00099626	0.0031487	0.003155	0.0016668	0.0070915
0.0010967	0.0013628	0.0016448	0.0014591	0.0019259	0.00093991	0.0028971	0.0028628	0.0015651	0.0063688
0.0010299	0.0012804	0.0015388	0.0013676	0.0018036	0.0008955	0.0027064	0.0026397	0.0014728	0.0058484
0.00098703	0.0012234	0.0014602	0.0013072	0.001717	0.00084969	0.002576	0.0024811	0.0013766	0.0054971
0.0009528	0.0011759	0.0013916	0.0012585	0.0016432	0.00080536	0.0024696	0.0023542	0.0012946	0.0052251
0.0009103	0.0011207	0.0013166	0.0012005	0.0015604	0.00077564	0.0023477	0.0022234	0.0012513	0.0049325
0.00085643	0.001054	0.0012333	0.001128	0.001463	0.00074839	0.0022	0.0020793	0.0012261	0.0045847
0.00080179	0.00098505	0.0011532	0.0010552	0.0013655	0.00071213	0.0020482	0.0019413	0.0011871	0.0042359
0.00075449	0.00092395	0.0010846	0.00099226	0.0012806	0.00067798	0.0019144	0.0018219	0.0011374	0.003936
0.00071694	0.00087299	0.0010272	0.00094147	0.0012122	0.00065828	0.0018045	0.0017233	0.0010921	0.003694
0.00069298	0.0008392	0.00098531	0.00090891	0.0011663	0.00065025	0.0017311	0.0016535	0.001056	0.003525
0.00068298	0.00082364	0.0009603	0.0008949	0.0011427	0.00063793	0.0016971	0.0016107	0.0010179	0.0034315
0.00068112	0.0008169	0.00094537	0.00089194	0.0011311	0.00060848	0.0016855	0.0015803	0.00096311	0.0033767
0.00068168	0.00081078	0.0009319	0.00089195	0.0011219	0.00056882	0.0016769	0.001549	0.00089462	0.0033122
0.00067842	0.00080149	0.00091562	0.00088673	0.0011094	0.00053173	0.0016605	0.0015166	0.00082712	0.0032371
0.00066956	0.00078898	0.0008972	0.00087459	0.0010919	0.00050593	0.0016353	0.0014857	0.0007735	0.0031637
0.00065686	0.00077335	0.00087564	0.0008573	0.0010688	0.00049574	0.0016016	0.0014515	0.0007361	0.0030796
0.0006373	0.0007505	0.00084667	0.00083128	0.0010352	0.00049831	0.0015515	0.0012	0.00070943	0.0029688
0.00061075	0.00072077	0.0008105	0.00079577	0.00099155	0.00050737	0.0014845	0.0011	0.00068938	0.002832
0.00058088	0.00068873	0.00077256	0.00075608	0.0009447	0.00050868	0.0014091	0.0010	0.00066858	0.0026829
0.00055231	0.00065821	0.00073816	0.00071785	0.00090068	0.00049323	0.001335	0.0009	0.00064422	0.002538
0.00052631	0.00062956	0.00070823	0.00068297	0.0008603	0.00046526	0.0012659	0.0008	0.00062249	0.0024058
0.00050168	0.00060182	0.00068035	0.00065032	0.00082167	0.00043374	0.0011999	0.0007	0.00060337	0.0022809
